# Supplementary material for: The Dolichopodidae (Diptera) of Montserrat, West Indies
Source: Zookeys. 2020 Sep 9;966:57–151. doi: 10.3897/zookeys.966.55192 (PMC7494662; doi:10.3897/zookeys.966.55192)
Supplement: XML Treatment for Chimerothalassius runyoni [file zookeys.966.55192-treatment1.xml]

<!DOCTYPE tp:taxon-treatment
  PUBLIC "-//TaxonX//DTD Taxonomic Treatment Publishing DTD v0 20100105//EN" "tax-treatment-NSO.dtd">
<tp:taxon-treatment xmlns:tp="http://www.plazi.org/taxpub"><tp:treatment-meta><kwd-group><label>Taxon classification</label><kwd><named-content xmlns:xlink="http://www.w3.org/1999/xlink" content-type="kingdom">Animalia</named-content></kwd><kwd><named-content xmlns:xlink="http://www.w3.org/1999/xlink" content-type="order">Diptera</named-content></kwd><kwd><named-content xmlns:xlink="http://www.w3.org/1999/xlink" content-type="family">Dolichopodidae</named-content></kwd></kwd-group><mixed-citation publication-type="journal"><person-group><name><surname>Runyon</surname><given-names>Justin B.</given-names></name></person-group><article-title>The <tp:taxon-name><tp:taxon-name-part taxon-name-part-type="family">Dolichopodidae</tp:taxon-name-part></tp:taxon-name> (<tp:taxon-name><tp:taxon-name-part taxon-name-part-type="order">Diptera</tp:taxon-name-part></tp:taxon-name>) of Montserrat, West Indies</article-title><source>Zookeys</source><day>09</day><month>9</month><year>2020</year><volume>966</volume><fpage>57</fpage><lpage>151</lpage><pub-id pub-id-type="doi">10.3897/zookeys.966.55192</pub-id></mixed-citation></tp:treatment-meta><tp:nomenclature><tp:taxon-name><object-id xmlns:xlink="http://www.w3.org/1999/xlink" content-type="arpha" xlink:type="simple">63B83532-34CF-5591-8654-1A2A0B05529B</object-id>
                <tp:taxon-name-part taxon-name-part-type="genus" reg="Chimerothalassius">Chimerothalassius</tp:taxon-name-part>
                <tp:taxon-name-part taxon-name-part-type="species" reg="runyoni">runyoni</tp:taxon-name-part>
              </tp:taxon-name><tp:taxon-authority>Brooks &amp; Cumming</tp:taxon-authority><tp:nomenclature-citation-list><tp:nomenclature-citation><tp:taxon-name>
                    <tp:taxon-name-part taxon-name-part-type="genus" reg="Chimerothalassius">Chimerothalassius</tp:taxon-name-part> <tp:taxon-name-part taxon-name-part-type="species" reg="runyoni">runyoni</tp:taxon-name-part></tp:taxon-name><comment>Brooks &amp; Cumming, 2018: 513.</comment></tp:nomenclature-citation></tp:nomenclature-citation-list></tp:nomenclature><tp:treatment-sec sec-type="material" id="SECID0EH2BG"><title>Material examined.</title><p><bold>Montserrat</bold>: 4 ♂, 13 ♀, Woodlands Beach, rocks in intertidal zone, <named-content xmlns:xlink="http://www.w3.org/1999/xlink" content-type="dwc:verbatimCoordinates" xlink:type="simple"><named-content content-type="geo-json" specific-use="{&#34;type&#34;:&#34;Point&#34;,&#34;coordinates&#34;:[-62.223067,16.763617]}" id="NCID0ES2BG" xlink:type="simple">16°45.817'N, 62°13.384'W</named-content></named-content>, 20–22 June 2017, JB Runyon. Specimens deposited in the Canadian National Collection of Insects, Ottawa.</p></tp:treatment-sec><tp:treatment-sec sec-type="distribution" id="SECID0EX2BG"><title>Distribution.</title><p>Dominica, Montserrat.</p></tp:treatment-sec><tp:treatment-sec sec-type="remarks" id="SECID0E32BG"><title>Remarks.</title><p><italic><tp:taxon-name><tp:taxon-name-part taxon-name-part-type="genus" reg="Chimerothalassius">Chimerothalassius</tp:taxon-name-part></tp:taxon-name></italic> belongs to the subfamily <tp:taxon-name><tp:taxon-name-part taxon-name-part-type="genus" reg="Parathalassiinae">Parathalassiinae</tp:taxon-name-part></tp:taxon-name> which is considered the sister group to the <tp:taxon-name><tp:taxon-name-part taxon-name-part-type="family">Dolichopodidae</tp:taxon-name-part></tp:taxon-name><italic>sensu stricto</italic> (<xref ref-type="bibr" rid="B76">Sinclair and Cumming 2006</xref>; <xref ref-type="bibr" rid="B16">Brooks and Cumming 2011</xref>). <italic><tp:taxon-name><tp:taxon-name-part taxon-name-part-type="genus" reg="Chimerothalassius">Chimerothalassius</tp:taxon-name-part> <tp:taxon-name-part taxon-name-part-type="species" reg="runyoni">runyoni</tp:taxon-name-part></tp:taxon-name></italic> was known from one female specimen and a slide-mounted wing collected in Dominica during the Bredin-Archbold-Smithsonian Biological Survey and was formally described after males were collected on Montserrat in 2017 (<xref ref-type="bibr" rid="B17">Brooks and Cumming 2018</xref>). This species occurs on rocky or stony intertidal zones.</p></tp:treatment-sec><ref-list><ref id="B76"><mixed-citation xmlns:xlink="http://www.w3.org/1999/xlink" xlink:type="simple"><person-group><name name-style="western"><surname>Sinclair</surname><given-names>BJ</given-names></name><name name-style="western"><surname>Cumming</surname><given-names>JM</given-names></name></person-group> (<year>2006</year>) <article-title>The morphology, higher-level phylogeny and classification of the <tp:taxon-name><tp:taxon-name-part taxon-name-part-type="superfamily">Empidoidea</tp:taxon-name-part></tp:taxon-name> (<tp:taxon-name><tp:taxon-name-part taxon-name-part-type="order">Diptera</tp:taxon-name-part></tp:taxon-name>).</article-title><source>Zootaxa</source><volume>1180</volume>: <fpage>1</fpage>–<lpage>172</lpage>. <ext-link xlink:type="simple" ext-link-type="doi" xlink:href="10.11646/zootaxa.1180.1.1">https://doi.org/10.11646/zootaxa.1180.1.1</ext-link></mixed-citation></ref><ref id="B16"><mixed-citation xmlns:xlink="http://www.w3.org/1999/xlink" xlink:type="simple"><person-group><name name-style="western"><surname>Brooks</surname><given-names>SE</given-names></name><name name-style="western"><surname>Cumming</surname><given-names>JM</given-names></name></person-group> (<year>2011</year>) <article-title>The New World genera of <italic><tp:taxon-name><tp:taxon-name-part taxon-name-part-type="genus">Parathalassiinae</tp:taxon-name-part></tp:taxon-name></italic> (<tp:taxon-name><tp:taxon-name-part taxon-name-part-type="order">Diptera</tp:taxon-name-part></tp:taxon-name>: <tp:taxon-name><tp:taxon-name-part taxon-name-part-type="superfamily">Empidoidea</tp:taxon-name-part></tp:taxon-name>: <tp:taxon-name><tp:taxon-name-part taxon-name-part-type="family">Dolichopodidae</tp:taxon-name-part></tp:taxon-name> s.lat.), with new species of <italic><tp:taxon-name><tp:taxon-name-part taxon-name-part-type="genus">Thalassophorus</tp:taxon-name-part></tp:taxon-name></italic> and <italic><tp:taxon-name><tp:taxon-name-part taxon-name-part-type="genus">Eothalassius</tp:taxon-name-part></tp:taxon-name></italic>.</article-title><source>The Canadian Entomologist</source><volume>143</volume>: <fpage>423</fpage>–<lpage>446</lpage>. <ext-link xlink:type="simple" ext-link-type="doi" xlink:href="10.4039/n11-027">https://doi.org/10.4039/n11-027</ext-link></mixed-citation></ref><ref id="B17"><mixed-citation xmlns:xlink="http://www.w3.org/1999/xlink" xlink:type="simple"><person-group><name name-style="western"><surname>Brooks</surname><given-names>SE</given-names></name><name name-style="western"><surname>Cumming</surname><given-names>JM</given-names></name></person-group> (<year>2018</year>) <article-title>New species of <italic><tp:taxon-name><tp:taxon-name-part taxon-name-part-type="genus">Chimerothalassius</tp:taxon-name-part></tp:taxon-name></italic> Shamshev &amp; Grootaert (<tp:taxon-name><tp:taxon-name-part taxon-name-part-type="order">Diptera</tp:taxon-name-part></tp:taxon-name>: <tp:taxon-name><tp:taxon-name-part taxon-name-part-type="family">Dolichopodidae</tp:taxon-name-part></tp:taxon-name>: <tp:taxon-name><tp:taxon-name-part taxon-name-part-type="genus">Parathalassiinae</tp:taxon-name-part></tp:taxon-name>) from the West Indies and Costa Rica.</article-title><source>Zootaxa</source><volume>4387</volume>: <fpage>511</fpage>–<lpage>523</lpage>. <ext-link xlink:type="simple" ext-link-type="doi" xlink:href="10.11646/zootaxa.4387.3.6">https://doi.org/10.11646/zootaxa.4387.3.6</ext-link></mixed-citation></ref></ref-list></tp:taxon-treatment>
