# Supplementary material for: The Dolichopodidae (Diptera) of Montserrat, West Indies
Source: Zookeys. 2020 Sep 9;966:57–151. doi: 10.3897/zookeys.966.55192 (PMC7494662; doi:10.3897/zookeys.966.55192)
Supplement: XML Treatment for Amblypsilopus luteus [file zookeys.966.55192-treatment2.xml]

<!DOCTYPE tp:taxon-treatment
  PUBLIC "-//TaxonX//DTD Taxonomic Treatment Publishing DTD v0 20100105//EN" "tax-treatment-NSO.dtd">
<tp:taxon-treatment xmlns:tp="http://www.plazi.org/taxpub"><tp:treatment-meta><kwd-group><label>Taxon classification</label><kwd><named-content xmlns:xlink="http://www.w3.org/1999/xlink" content-type="kingdom">Animalia</named-content></kwd><kwd><named-content xmlns:xlink="http://www.w3.org/1999/xlink" content-type="order">Diptera</named-content></kwd><kwd><named-content xmlns:xlink="http://www.w3.org/1999/xlink" content-type="family">Dolichopodidae</named-content></kwd></kwd-group><mixed-citation publication-type="journal"><person-group><name><surname>Runyon</surname><given-names>Justin B.</given-names></name></person-group><article-title>The <tp:taxon-name><tp:taxon-name-part taxon-name-part-type="family">Dolichopodidae</tp:taxon-name-part></tp:taxon-name> (<tp:taxon-name><tp:taxon-name-part taxon-name-part-type="order">Diptera</tp:taxon-name-part></tp:taxon-name>) of Montserrat, West Indies</article-title><source>Zookeys</source><day>09</day><month>9</month><year>2020</year><volume>966</volume><fpage>57</fpage><lpage>151</lpage><pub-id pub-id-type="doi">10.3897/zookeys.966.55192</pub-id></mixed-citation></tp:treatment-meta><tp:nomenclature><tp:taxon-name><object-id xmlns:xlink="http://www.w3.org/1999/xlink" content-type="arpha" xlink:type="simple">F430420C-BB9A-55B3-93C7-FCF0ED49718C</object-id>
                <tp:taxon-name-part taxon-name-part-type="genus" reg="Amblypsilopus">Amblypsilopus</tp:taxon-name-part>
                <tp:taxon-name-part taxon-name-part-type="species" reg="luteus">luteus</tp:taxon-name-part>
              </tp:taxon-name><tp:taxon-authority>(Robinson)</tp:taxon-authority><tp:nomenclature-citation-list><tp:nomenclature-citation><tp:taxon-name>
                    <tp:taxon-name-part taxon-name-part-type="genus" reg="Sciapus">Sciapus</tp:taxon-name-part> <tp:taxon-name-part taxon-name-part-type="species" reg="luteus">luteus</tp:taxon-name-part></tp:taxon-name><comment>Robinson, 1975: 16.</comment></tp:nomenclature-citation></tp:nomenclature-citation-list></tp:nomenclature><tp:treatment-sec sec-type="material" id="SECID0EWBAI"><title>Material examined.</title><p><bold>Dominica: <italic>Holotype</italic></bold> ♂, Clarke Hall, 17 February 1964, H. Robinson (<named-content xmlns:xlink="http://www.w3.org/1999/xlink" content-type="dwc:institutional_code" xlink:type="simple">USNM</named-content>). <bold>Montserrat</bold>: 5 ♂, 5 ♀, Woodlands, Riverside House, 10–12 January 2002, Malaise trap, Ivie, Marske &amp; Puliafico; 1 ♀, same as previous, 5–7 January 2002; 15 ♂, 2 ♀, Cassava Ghaut, Beattie House, 14–21 January 2002, Malaise trap, A. Krakower; 2 ♂, 1 ♀, same as previous, 21 January–5 February 2002; 2 ♂, 1 ♀, same as previous, 5–15 February 2002; 1 ♂, same as previous, 18 March–4 April 2002; 4 ♂, 5 ♀, same as previous, 14–30 June 2002, M.A. Ivie; 1 ♂, same as previous, 30 June–4 July 2002; 3 ♂, Cassava Ghaut, canopy fogging at dawn, 4 February 2003, L. Martin &amp; J. Boatswain; 1 ♂, Gun Hill, 18–30 May 2002, Malaise trap, K.A. Marske; 1 ♂, 2 ♀, same as previous, 30 May–7 June 2002; 2 ♂, 2 ♀, same as previous, 2–19 June 2002; 2 ♂, 1 ♀, Cassava St., Burty House, 13–14 January 2002, UV light trap, M.A. Ivie &amp; K. Marske; 2 ♂, Fogarty, 20–22 June 2002, Malaise trap, K.A. Marske; 3 ♂, Hope Ghaut, canopy fogging at dawn, 4 December 2002, J. Boatswain &amp; J. Martin; 1 ♀, Hope Ghaut, 8–10 January 2002, yellow pan trap, K.A. Markse; 1 ♂, Underwood Ghaut, canopy fogging at dawn, 23 May 2002, K. Marske &amp; J. Boatswain; 1 ♂, trail to Fairy Walk, 15 August 2005, yellow pan, V.G. Martinson; 1 ♂, on roadside vegetation, <named-content xmlns:xlink="http://www.w3.org/1999/xlink" content-type="dwc:verbatimCoordinates" xlink:type="simple"><named-content content-type="geo-json" specific-use="{&#34;type&#34;:&#34;Point&#34;,&#34;coordinates&#34;:[-62.218333,16.767667]}" id="NCID0EKCAI" xlink:type="simple">16°46.06'N, 62°13.10'W</named-content></named-content>, 19 June 2017, J.B. Runyon; 1 ♀, Woodlands Beach, <named-content xmlns:xlink="http://www.w3.org/1999/xlink" content-type="dwc:verbatimCoordinates" xlink:type="simple"><named-content content-type="geo-json" specific-use="{&#34;type&#34;:&#34;Point&#34;,&#34;coordinates&#34;:[-62.223667,16.762500]}" id="NCID0ESCAI" xlink:type="simple">16°45.75'N, 62°13.42'W</named-content></named-content>, 20 June 2017, J.B. Runyon; 5 ♂, Hope Ghaut, 300 m, <named-content xmlns:xlink="http://www.w3.org/1999/xlink" content-type="dwc:verbatimCoordinates" xlink:type="simple"><named-content content-type="geo-json" specific-use="{&#34;type&#34;:&#34;Point&#34;,&#34;coordinates&#34;:[-62.211583,16.751800]}" id="NCID0E1CAI" xlink:type="simple">16°45.108'N, 62°12.695'W</named-content></named-content>, 20 June 2017, J.B. Runyon; 2 ♂, 1 ♀, Fogarty Ghaut (Soldiers), <named-content xmlns:xlink="http://www.w3.org/1999/xlink" content-type="dwc:verbatimCoordinates" xlink:type="simple"><named-content content-type="geo-json" specific-use="{&#34;type&#34;:&#34;Point&#34;,&#34;coordinates&#34;:[-62.207333,16.773500]}" id="NCID0ECDAI" xlink:type="simple">16°46.41'N, 62°12.44'W</named-content></named-content>, 21 June 2017, J.B. Runyon; 1 ♀, Jack Boy Hill (top), 480 m, <named-content xmlns:xlink="http://www.w3.org/1999/xlink" content-type="dwc:verbatimCoordinates" xlink:type="simple"><named-content content-type="geo-json" specific-use="{&#34;type&#34;:&#34;Point&#34;,&#34;coordinates&#34;:[-62.181433,16.763283]}" id="NCID0EKDAI" xlink:type="simple">16°45.797'N, 62°10.886'W</named-content></named-content>, 25 June 2017, J.B. Runyon; 2 ♂, Fairy Walk River, 260 m, <named-content xmlns:xlink="http://www.w3.org/1999/xlink" content-type="dwc:verbatimCoordinates" xlink:type="simple"><named-content content-type="geo-json" specific-use="{&#34;type&#34;:&#34;Point&#34;,&#34;coordinates&#34;:[-62.180900,16.752700]}" id="NCID0ESDAI" xlink:type="simple">16°45.162'N, 62°10.854'W</named-content></named-content>, 26 June 2017, J.B. Runyon (<named-content xmlns:xlink="http://www.w3.org/1999/xlink" content-type="dwc:institutional_code" xlink:type="simple">MTEC</named-content>, <named-content xmlns:xlink="http://www.w3.org/1999/xlink" content-type="dwc:institutional_code" xlink:type="simple">USNM</named-content>).</p></tp:treatment-sec><tp:treatment-sec sec-type="distribution" id="SECID0EBEAI"><title>Distribution.</title><p>Dominica, Montserrat.</p></tp:treatment-sec><tp:treatment-sec sec-type="remarks" id="SECID0EGEAI"><title>Remarks.</title><p>Adults occur on vegetation but were also commonly found hopping around on dead leaves and rocks on the forest floor.</p></tp:treatment-sec></tp:taxon-treatment>
