# Supplementary material for: The Dolichopodidae (Diptera) of Montserrat, West Indies
Source: Zookeys. 2020 Sep 9;966:57–151. doi: 10.3897/zookeys.966.55192 (PMC7494662; doi:10.3897/zookeys.966.55192)
Supplement: XML Treatment for Condylostylus albiciliatus [file zookeys.966.55192-treatment4.xml]

<!DOCTYPE tp:taxon-treatment
  PUBLIC "-//TaxonX//DTD Taxonomic Treatment Publishing DTD v0 20100105//EN" "tax-treatment-NSO.dtd">
<tp:taxon-treatment xmlns:tp="http://www.plazi.org/taxpub"><tp:treatment-meta><kwd-group><label>Taxon classification</label><kwd><named-content xmlns:xlink="http://www.w3.org/1999/xlink" content-type="kingdom">Animalia</named-content></kwd><kwd><named-content xmlns:xlink="http://www.w3.org/1999/xlink" content-type="order">Diptera</named-content></kwd><kwd><named-content xmlns:xlink="http://www.w3.org/1999/xlink" content-type="family">Dolichopodidae</named-content></kwd></kwd-group><mixed-citation publication-type="journal"><person-group><name><surname>Runyon</surname><given-names>Justin B.</given-names></name></person-group><article-title>The <tp:taxon-name><tp:taxon-name-part taxon-name-part-type="family">Dolichopodidae</tp:taxon-name-part></tp:taxon-name> (<tp:taxon-name><tp:taxon-name-part taxon-name-part-type="order">Diptera</tp:taxon-name-part></tp:taxon-name>) of Montserrat, West Indies</article-title><source>Zookeys</source><day>09</day><month>9</month><year>2020</year><volume>966</volume><fpage>57</fpage><lpage>151</lpage><pub-id pub-id-type="doi">10.3897/zookeys.966.55192</pub-id></mixed-citation></tp:treatment-meta><tp:nomenclature><tp:taxon-name><object-id xmlns:xlink="http://www.w3.org/1999/xlink" content-type="arpha" xlink:type="simple">F3EB32BC-4D2F-527E-8D6D-FF26DFD452FB</object-id>
                <tp:taxon-name-part taxon-name-part-type="genus" reg="Condylostylus">Condylostylus</tp:taxon-name-part>
                <tp:taxon-name-part taxon-name-part-type="species" reg="albiciliatus">albiciliatus</tp:taxon-name-part>
              </tp:taxon-name><tp:taxon-authority>(Van Duzee)</tp:taxon-authority><tp:nomenclature-citation-list><tp:nomenclature-citation><tp:taxon-name>
                    <tp:taxon-name-part taxon-name-part-type="genus" reg="Psilopus">Psilopus</tp:taxon-name-part> <tp:taxon-name-part taxon-name-part-type="species" reg="albiciliatus">albiciliatus</tp:taxon-name-part></tp:taxon-name><comment>Van Duzee, 1927: 9.</comment></tp:nomenclature-citation><tp:nomenclature-citation><tp:taxon-name>
                    <tp:taxon-name-part taxon-name-part-type="genus" reg="Condylostylus">Condylostylus</tp:taxon-name-part> <tp:taxon-name-part taxon-name-part-type="species" reg="perpilosus">perpilosus</tp:taxon-name-part></tp:taxon-name><comment>Robinson, 1975: 8.</comment></tp:nomenclature-citation></tp:nomenclature-citation-list></tp:nomenclature><tp:treatment-sec sec-type="material" id="SECID0EPVAI"><title>Material examined.</title><p><bold>Dominica: <italic>Holotype</italic></bold> ♂ of <italic><tp:taxon-name><tp:taxon-name-part taxon-name-part-type="genus" reg="Condylostylus">Condylostylus</tp:taxon-name-part> <tp:taxon-name-part taxon-name-part-type="species" reg="perpilosus">perpilosus</tp:taxon-name-part></tp:taxon-name></italic>, Clarke Hall, 11–20 January 1965, W.W. Wirth (<named-content xmlns:xlink="http://www.w3.org/1999/xlink" content-type="dwc:institutional_code" xlink:type="simple">USNM</named-content>). <bold>Montserrat</bold>: 3 ♂, 3 ♀, Woodlands, Riverside House, 5–7 January 2002, Malaise trap, Ivie, Marske &amp; Puliafico; 2 ♂, 7 ♀, same as previous, 10–12 January 2002; 3 ♂, same as previous, yellow pan, 8–10 January 2002, K. Marske &amp; K. Puliafico; 8 ♂, 1 ♀, Cassava Ghaut, Beattie House, 15–18 February 2002, light trap, A. Krakower; 1 ♂, same as previous, 11–23 March 2002, UV light; 2 ♂, same as previous, 6–12 June 2002; 3 ♂, 1 ♀, same as previous, 21–30 June 2002, M.A. Ivie; 4 ♂, 3 ♀, Cassava Ghaut, Beattie House, 14–21 January 2002, Malaise trap, A. Krakower; 5 ♂, 1 ♀, same as previous, 21 January–5 February 2002; 1 ♂, 2 ♀, same as previous, 5–15 February 2002; 2 ♂, same as previous, 4–23 March 2002; 2 ♂, same as previous, 18 March–4 April 2002; 1 ♂, 1 ♀, same as previous, 8–17 April 2002; 1 ♂, 1 ♀, same as previous, 17–30 May 2002; 1 ♂, 4 ♀, same as previous, 14–30 June 2002, M.A. Ivie; 1 ♂, Cassava Ghaut, canopy fogging at dawn, 21 May 2002, K. Marske &amp; J. Boatswain; 4 ♂, trail to Fairy Walk, 15 August 2005, yellow pan trap, V.G. Martinson; 1 ♂, Hope Ghaut, canopy fogging at dawn, 4 December 2002, J. Boatswain &amp; J. Martin; 1 ♂, Fogarty, canopy fogging at dawn, 10 October 2002, J. Daley &amp; J. Martin; 1 ♂, Sweetwater Ghaut, 1 August 2005, yellow pans, V.G. Martinson; 1 ♂, Cassava St., Burty House, 13–14 January 2002, UV light trap, M.A. Ivie &amp; K. Marske; 1 ♂, Killiekranke, 3 August 2005, yellow pan trap, V.G. Martinson; 2 ♂, on roadside vegetation, <named-content xmlns:xlink="http://www.w3.org/1999/xlink" content-type="dwc:verbatimCoordinates" xlink:type="simple"><named-content content-type="geo-json" specific-use="{&#34;type&#34;:&#34;Point&#34;,&#34;coordinates&#34;:[-62.218333,16.767667]}" id="NCID0EOWAI" xlink:type="simple">16°46.06'N, 62°13.10'W</named-content></named-content>, 19 June 2017, J.B. Runyon; 1 ♂, Hope Ghaut, 280 m, <named-content xmlns:xlink="http://www.w3.org/1999/xlink" content-type="dwc:verbatimCoordinates" xlink:type="simple"><named-content content-type="geo-json" specific-use="{&#34;type&#34;:&#34;Point&#34;,&#34;coordinates&#34;:[-62.212667,16.751683]}" id="NCID0EWWAI" xlink:type="simple">16°45.101'N, 62°12.760'W</named-content></named-content>, 20 June 2017, J.B. Runyon (<named-content xmlns:xlink="http://www.w3.org/1999/xlink" content-type="dwc:institutional_code" xlink:type="simple">MTEC</named-content>, <named-content xmlns:xlink="http://www.w3.org/1999/xlink" content-type="dwc:institutional_code" xlink:type="simple">USNM</named-content>).</p></tp:treatment-sec><tp:treatment-sec sec-type="distribution" id="SECID0EFXAI"><title>Distribution.</title><p>West Indies (Dominica, Jamaica, Montserrat, Puerto Rico, St. Lucia, Virgin Islands).</p></tp:treatment-sec><tp:treatment-sec sec-type="remarks" id="SECID0EKXAI"><title>Remarks.</title><p>This species is widespread in the West Indies, being described using material from Jamaica, Puerto Rico, and the Virgin Islands (Van Duzee 1927) and later reported from Dominica (<xref ref-type="bibr" rid="B67">Robinson 1975</xref>) and St. Lucia (<xref ref-type="bibr" rid="B7">Bickel 2002</xref>). <xref ref-type="bibr" rid="B67">Robinson (1975)</xref> described this species as <italic><tp:taxon-name><tp:taxon-name-part taxon-name-part-type="genus" reg="Condylostylus">Condylostylus</tp:taxon-name-part> <tp:taxon-name-part taxon-name-part-type="species" reg="perpilosus">perpilosus</tp:taxon-name-part></tp:taxon-name></italic> which was synonymized with <italic><tp:taxon-name><tp:taxon-name-part taxon-name-part-type="genus" reg="Condylostylus">C.</tp:taxon-name-part> <tp:taxon-name-part taxon-name-part-type="species" reg="albiciliatus">albiciliatus</tp:taxon-name-part></tp:taxon-name></italic> by <xref ref-type="bibr" rid="B7">Bickel (2002)</xref>. Adults of <italic><tp:taxon-name><tp:taxon-name-part taxon-name-part-type="genus" reg="Condylostylus">C.</tp:taxon-name-part> <tp:taxon-name-part taxon-name-part-type="species" reg="albiciliatus">albiciliatus</tp:taxon-name-part></tp:taxon-name></italic> appear to be active year-round on Montserrat.</p></tp:treatment-sec><ref-list><ref id="B67"><mixed-citation xmlns:xlink="http://www.w3.org/1999/xlink" xlink:type="simple"><person-group><name name-style="western"><surname>Robinson</surname><given-names>H</given-names></name></person-group> (<year>1975</year>) <article-title>Bredin-Archbold-Smithsonian Biological Survey of Dominica, the family <tp:taxon-name><tp:taxon-name-part taxon-name-part-type="family">Dolichopodidae</tp:taxon-name-part></tp:taxon-name> with some related Antillean and Panamanian species (<tp:taxon-name><tp:taxon-name-part taxon-name-part-type="order">Diptera</tp:taxon-name-part></tp:taxon-name>).</article-title><source>Smithsonian Contributions to Zoology</source><volume>185</volume>: <fpage>1</fpage>–<lpage>141</lpage>. <ext-link xlink:type="simple" ext-link-type="doi" xlink:href="10.5479/si.00810282.185">https://doi.org/10.5479/si.00810282.185</ext-link></mixed-citation></ref><ref id="B7"><mixed-citation xmlns:xlink="http://www.w3.org/1999/xlink" xlink:type="simple"><person-group><name name-style="western"><surname>Bickel</surname><given-names>DJ</given-names></name></person-group> (<year>2002</year>) <article-title>New synonyms in the Nearctic and Neotropical <tp:taxon-name><tp:taxon-name-part taxon-name-part-type="subfamily">Sciapodinae</tp:taxon-name-part></tp:taxon-name> (<tp:taxon-name><tp:taxon-name-part taxon-name-part-type="order">Diptera</tp:taxon-name-part></tp:taxon-name>: <tp:taxon-name><tp:taxon-name-part taxon-name-part-type="family">Dolichopodidae</tp:taxon-name-part></tp:taxon-name>).</article-title><source>Studia dipterologica</source><volume>9</volume>: <fpage>545</fpage>–<lpage>560</lpage>.</mixed-citation></ref></ref-list></tp:taxon-treatment>
