# Supplementary material for: The Dolichopodidae (Diptera) of Montserrat, West Indies
Source: Zookeys. 2020 Sep 9;966:57–151. doi: 10.3897/zookeys.966.55192 (PMC7494662; doi:10.3897/zookeys.966.55192)
Supplement: XML Treatment for Condylostylus longicornis [file zookeys.966.55192-treatment5.xml]

<!DOCTYPE tp:taxon-treatment
  PUBLIC "-//TaxonX//DTD Taxonomic Treatment Publishing DTD v0 20100105//EN" "tax-treatment-NSO.dtd">
<tp:taxon-treatment xmlns:tp="http://www.plazi.org/taxpub"><tp:treatment-meta><kwd-group><label>Taxon classification</label><kwd><named-content xmlns:xlink="http://www.w3.org/1999/xlink" content-type="kingdom">Animalia</named-content></kwd><kwd><named-content xmlns:xlink="http://www.w3.org/1999/xlink" content-type="order">Diptera</named-content></kwd><kwd><named-content xmlns:xlink="http://www.w3.org/1999/xlink" content-type="family">Dolichopodidae</named-content></kwd></kwd-group><mixed-citation publication-type="journal"><person-group><name><surname>Runyon</surname><given-names>Justin B.</given-names></name></person-group><article-title>The <tp:taxon-name><tp:taxon-name-part taxon-name-part-type="family">Dolichopodidae</tp:taxon-name-part></tp:taxon-name> (<tp:taxon-name><tp:taxon-name-part taxon-name-part-type="order">Diptera</tp:taxon-name-part></tp:taxon-name>) of Montserrat, West Indies</article-title><source>Zookeys</source><day>09</day><month>9</month><year>2020</year><volume>966</volume><fpage>57</fpage><lpage>151</lpage><pub-id pub-id-type="doi">10.3897/zookeys.966.55192</pub-id></mixed-citation></tp:treatment-meta><tp:nomenclature><tp:taxon-name><object-id xmlns:xlink="http://www.w3.org/1999/xlink" content-type="arpha" xlink:type="simple">44E2C8AD-DA2A-500E-B498-C2F8EC1BBAAA</object-id>
                <tp:taxon-name-part taxon-name-part-type="genus" reg="Condylostylus">Condylostylus</tp:taxon-name-part>
                <tp:taxon-name-part taxon-name-part-type="species" reg="longicornis">longicornis</tp:taxon-name-part>
              </tp:taxon-name><tp:taxon-authority>(Fabricius)</tp:taxon-authority><tp:nomenclature-citation-list><tp:nomenclature-citation><tp:taxon-name>
                    <tp:taxon-name-part taxon-name-part-type="genus" reg="Musca">Musca</tp:taxon-name-part> <tp:taxon-name-part taxon-name-part-type="species" reg="longicornis">longicornis</tp:taxon-name-part></tp:taxon-name><comment>Fabricius, 1775: 783.</comment></tp:nomenclature-citation><tp:nomenclature-citation><tp:taxon-name>
                    <tp:taxon-name-part taxon-name-part-type="genus" reg="Psilopus">Psilopus</tp:taxon-name-part> <tp:taxon-name-part taxon-name-part-type="species" reg="radians">radians</tp:taxon-name-part></tp:taxon-name><comment>Macquart, 1834: 450.</comment></tp:nomenclature-citation><tp:nomenclature-citation><tp:taxon-name>
                    <tp:taxon-name-part taxon-name-part-type="genus" reg="Psilopus">Psilopus</tp:taxon-name-part> <tp:taxon-name-part taxon-name-part-type="species" reg="nigripes">nigripes</tp:taxon-name-part></tp:taxon-name><comment>Macquart, 1842: 181.</comment></tp:nomenclature-citation><tp:nomenclature-citation><tp:taxon-name>
                    <tp:taxon-name-part taxon-name-part-type="genus" reg="Psilopus">Psilopus</tp:taxon-name-part> <tp:taxon-name-part taxon-name-part-type="species" reg="flavimanus">flavimanus</tp:taxon-name-part></tp:taxon-name><comment>Macquart, 1842: 182.</comment></tp:nomenclature-citation><tp:nomenclature-citation><tp:taxon-name>
                    <tp:taxon-name-part taxon-name-part-type="genus" reg="Psilopus">Psilopus</tp:taxon-name-part> <tp:taxon-name-part taxon-name-part-type="species" reg="chrysoprasi">chrysoprasi</tp:taxon-name-part></tp:taxon-name><comment>Walker, 1848–1849: 646.</comment></tp:nomenclature-citation><tp:nomenclature-citation><tp:taxon-name>
                    <tp:taxon-name-part taxon-name-part-type="genus" reg="Psilopus">Psilopus</tp:taxon-name-part> <tp:taxon-name-part taxon-name-part-type="species" reg="metallifer">metallifer</tp:taxon-name-part></tp:taxon-name><comment>Walker, 1848–1849: 647.</comment></tp:nomenclature-citation><tp:nomenclature-citation><tp:taxon-name>
                    <tp:taxon-name-part taxon-name-part-type="genus" reg="Psilopus">Psilopus</tp:taxon-name-part> <tp:taxon-name-part taxon-name-part-type="species" reg="zonatulus">zonatulus</tp:taxon-name-part></tp:taxon-name><comment>Thomson, 1869: 509.</comment></tp:nomenclature-citation><tp:nomenclature-citation><tp:taxon-name>
                    <tp:taxon-name-part taxon-name-part-type="genus" reg="Psilopus">Psilopus</tp:taxon-name-part> <tp:taxon-name-part taxon-name-part-type="species" reg="trichosoma">trichosoma</tp:taxon-name-part></tp:taxon-name><comment>Bigot, 1890: 285.</comment></tp:nomenclature-citation><tp:nomenclature-citation><tp:taxon-name>
                    <tp:taxon-name-part taxon-name-part-type="genus" reg="Psilopus">Psilopus</tp:taxon-name-part> <tp:taxon-name-part taxon-name-part-type="species" reg="ciliipes">ciliipes</tp:taxon-name-part></tp:taxon-name><comment>Aldrich, 1901: 355.</comment></tp:nomenclature-citation><tp:nomenclature-citation><tp:taxon-name>
                    <tp:taxon-name-part taxon-name-part-type="genus" reg="Condylostylus">Condylostylus</tp:taxon-name-part> <tp:taxon-name-part taxon-name-part-type="species" reg="dentaticauda">dentaticauda</tp:taxon-name-part></tp:taxon-name><comment>Van Duzee, 1933b: 66.</comment></tp:nomenclature-citation></tp:nomenclature-citation-list></tp:nomenclature><tp:treatment-sec sec-type="material" id="SECID0E14AI"><title>Material examined.</title><p><bold>Dominica</bold>: 3 ♂, 2 ♀, near Layou, 27 January–12 February 1964, H. Robinson (<named-content xmlns:xlink="http://www.w3.org/1999/xlink" content-type="dwc:institutional_code" xlink:type="simple">USNM</named-content>); 2 ♂, 1 ♀, Springfield Estate, yellow pans, 1–3 June 2011, M.A. &amp; L.L. Ivie. <bold>Montserrat</bold>: 13 ♂, 9 ♀, Woodlands, Riverside House, 10–12 January 2002, Malaise trap, Ivie, Marske &amp; Puliafico; 4 ♂, 5 ♀, same as previous, 5–7 January 2002; 5 ♂, 4 ♀, trail to Fairy Walk, 15 August 2005, yellow pan trap, V.G. Martinson; 1 ♂, Sweetwater Ghaut, 1 August 2005, yellow pans, V.G. Martinson; 1 ♂, 1910, HAB [remainder of label illegible] (<named-content xmlns:xlink="http://www.w3.org/1999/xlink" content-type="dwc:institutional_code" xlink:type="simple">MTEC</named-content>, <named-content xmlns:xlink="http://www.w3.org/1999/xlink" content-type="dwc:institutional_code" xlink:type="simple">USNM</named-content>).</p></tp:treatment-sec><tp:treatment-sec sec-type="distribution" id="SECID0ET5AI"><title>Distribution.</title><p><italic><tp:taxon-name><tp:taxon-name-part taxon-name-part-type="genus" reg="Condylostylus">Condylostylus</tp:taxon-name-part> <tp:taxon-name-part taxon-name-part-type="species" reg="longicornis">longicornis</tp:taxon-name-part></tp:taxon-name></italic> is widespread in the New World tropics and subtropics and has been readily transported by humans to other biogeographic realms. Recorded from the southeastern USA, Caribbean, Central America, tropical South America (including Galápagos Islands), and introduced to French Polynesia and Hawaii (<xref ref-type="bibr" rid="B7">Bickel 2002</xref>), Australia, China, India, Indonesia, Papua New Guinea, Philippines, and Sri Lanka (<xref ref-type="bibr" rid="B94">Yang et al. 2006</xref>), and United Arab Emirates (<xref ref-type="bibr" rid="B52">Naglis and Bickel 2017</xref>).</p></tp:treatment-sec><tp:treatment-sec sec-type="remarks" id="SECID0EQ6AI"><title>Remarks.</title><p><xref ref-type="bibr" rid="B67">Robinson (1975)</xref> treated this species as <italic><tp:taxon-name><tp:taxon-name-part taxon-name-part-type="genus" reg="Condylostylus">Condylostylus</tp:taxon-name-part> <tp:taxon-name-part taxon-name-part-type="species" reg="chrysoprasi">chrysoprasi</tp:taxon-name-part></tp:taxon-name></italic> (Walker). The synonymy is from <xref ref-type="bibr" rid="B7">Bickel (2002)</xref>.</p></tp:treatment-sec><ref-list><ref id="B7"><mixed-citation xmlns:xlink="http://www.w3.org/1999/xlink" xlink:type="simple"><person-group><name name-style="western"><surname>Bickel</surname><given-names>DJ</given-names></name></person-group> (<year>2002</year>) <article-title>New synonyms in the Nearctic and Neotropical <tp:taxon-name><tp:taxon-name-part taxon-name-part-type="subfamily">Sciapodinae</tp:taxon-name-part></tp:taxon-name> (<tp:taxon-name><tp:taxon-name-part taxon-name-part-type="order">Diptera</tp:taxon-name-part></tp:taxon-name>: <tp:taxon-name><tp:taxon-name-part taxon-name-part-type="family">Dolichopodidae</tp:taxon-name-part></tp:taxon-name>).</article-title><source>Studia dipterologica</source><volume>9</volume>: <fpage>545</fpage>–<lpage>560</lpage>.</mixed-citation></ref><ref id="B94"><mixed-citation xmlns:xlink="http://www.w3.org/1999/xlink" xlink:type="simple"><person-group><name name-style="western"><surname>Yang</surname><given-names>D</given-names></name><name name-style="western"><surname>Zhu</surname><given-names>Y</given-names></name><name name-style="western"><surname>Wang</surname><given-names>M</given-names></name><name name-style="western"><surname>Zhang</surname><given-names>L</given-names></name></person-group> (<year>2006</year>) <source>World Catalog of <tp:taxon-name><tp:taxon-name-part taxon-name-part-type="family">Dolichopodidae</tp:taxon-name-part></tp:taxon-name> (<tp:taxon-name><tp:taxon-name-part taxon-name-part-type="class">Insecta</tp:taxon-name-part></tp:taxon-name>: <tp:taxon-name><tp:taxon-name-part taxon-name-part-type="order">Diptera</tp:taxon-name-part></tp:taxon-name>).</source><publisher-name>China Agricultural University Press</publisher-name>, <publisher-loc>Beijing</publisher-loc>, <size units="page">704 pp</size>.</mixed-citation></ref><ref id="B52"><mixed-citation xmlns:xlink="http://www.w3.org/1999/xlink" xlink:type="simple"><person-group><name name-style="western"><surname>Naglis</surname><given-names>S</given-names></name><name name-style="western"><surname>Bickel</surname><given-names>DJ</given-names></name></person-group> (<year>2017</year>) <article-title>Order <tp:taxon-name><tp:taxon-name-part taxon-name-part-type="order">Diptera</tp:taxon-name-part></tp:taxon-name>, Family <tp:taxon-name><tp:taxon-name-part taxon-name-part-type="family">Dolichopodidae</tp:taxon-name-part></tp:taxon-name>, Subfamily <tp:taxon-name><tp:taxon-name-part taxon-name-part-type="subfamily">Sciapodinae</tp:taxon-name-part></tp:taxon-name>.</article-title><source>Arthropod fauna of the UAE</source><volume>6</volume>: <fpage>565</fpage>–<lpage>571</lpage>.</mixed-citation></ref><ref id="B67"><mixed-citation xmlns:xlink="http://www.w3.org/1999/xlink" xlink:type="simple"><person-group><name name-style="western"><surname>Robinson</surname><given-names>H</given-names></name></person-group> (<year>1975</year>) <article-title>Bredin-Archbold-Smithsonian Biological Survey of Dominica, the family <tp:taxon-name><tp:taxon-name-part taxon-name-part-type="family">Dolichopodidae</tp:taxon-name-part></tp:taxon-name> with some related Antillean and Panamanian species (<tp:taxon-name><tp:taxon-name-part taxon-name-part-type="order">Diptera</tp:taxon-name-part></tp:taxon-name>).</article-title><source>Smithsonian Contributions to Zoology</source><volume>185</volume>: <fpage>1</fpage>–<lpage>141</lpage>. <ext-link xlink:type="simple" ext-link-type="doi" xlink:href="10.5479/si.00810282.185">https://doi.org/10.5479/si.00810282.185</ext-link></mixed-citation></ref></ref-list></tp:taxon-treatment>
