# Supplementary material for: The Dolichopodidae (Diptera) of Montserrat, West Indies
Source: Zookeys. 2020 Sep 9;966:57–151. doi: 10.3897/zookeys.966.55192 (PMC7494662; doi:10.3897/zookeys.966.55192)
Supplement: XML Treatment for Condylostylus quadricolor [file zookeys.966.55192-treatment7.xml]

<!DOCTYPE tp:taxon-treatment
  PUBLIC "-//TaxonX//DTD Taxonomic Treatment Publishing DTD v0 20100105//EN" "tax-treatment-NSO.dtd">
<tp:taxon-treatment xmlns:tp="http://www.plazi.org/taxpub"><tp:treatment-meta><kwd-group><label>Taxon classification</label><kwd><named-content xmlns:xlink="http://www.w3.org/1999/xlink" content-type="kingdom">Animalia</named-content></kwd><kwd><named-content xmlns:xlink="http://www.w3.org/1999/xlink" content-type="order">Diptera</named-content></kwd><kwd><named-content xmlns:xlink="http://www.w3.org/1999/xlink" content-type="family">Dolichopodidae</named-content></kwd></kwd-group><mixed-citation publication-type="journal"><person-group><name><surname>Runyon</surname><given-names>Justin B.</given-names></name></person-group><article-title>The <tp:taxon-name><tp:taxon-name-part taxon-name-part-type="family">Dolichopodidae</tp:taxon-name-part></tp:taxon-name> (<tp:taxon-name><tp:taxon-name-part taxon-name-part-type="order">Diptera</tp:taxon-name-part></tp:taxon-name>) of Montserrat, West Indies</article-title><source>Zookeys</source><day>09</day><month>9</month><year>2020</year><volume>966</volume><fpage>57</fpage><lpage>151</lpage><pub-id pub-id-type="doi">10.3897/zookeys.966.55192</pub-id></mixed-citation></tp:treatment-meta><tp:nomenclature><tp:taxon-name><object-id xmlns:xlink="http://www.w3.org/1999/xlink" content-type="arpha" xlink:type="simple">8C194886-6F22-5B8A-8425-FBE60BEA4EBB</object-id>
                <tp:taxon-name-part taxon-name-part-type="genus" reg="Condylostylus">Condylostylus</tp:taxon-name-part>
                <tp:taxon-name-part taxon-name-part-type="species" reg="quadricolor">quadricolor</tp:taxon-name-part>
              </tp:taxon-name><tp:taxon-authority>(Walker)</tp:taxon-authority><tp:nomenclature-citation-list><tp:nomenclature-citation><tp:taxon-name>
                    <tp:taxon-name-part taxon-name-part-type="genus" reg="Psilopus">Psilopus</tp:taxon-name-part> <tp:taxon-name-part taxon-name-part-type="species" reg="quadricolor">quadricolor</tp:taxon-name-part></tp:taxon-name><comment>Walker, 1848–1849: 649.</comment></tp:nomenclature-citation><tp:nomenclature-citation><tp:taxon-name>
                    <tp:taxon-name-part taxon-name-part-type="genus" reg="Psilopus">Psilopus</tp:taxon-name-part> <tp:taxon-name-part taxon-name-part-type="species" reg="jucundus">jucundus</tp:taxon-name-part></tp:taxon-name><comment>Loew, 1861: 87, 88; 1864: 258﻿–260.</comment></tp:nomenclature-citation><tp:nomenclature-citation><tp:taxon-name>
                    <tp:taxon-name-part taxon-name-part-type="genus" reg="Psilopodinus">Psilopodinus</tp:taxon-name-part> <tp:taxon-name-part taxon-name-part-type="species" reg="astequinus">astequinus</tp:taxon-name-part></tp:taxon-name><comment>Bigot, 1888: xxx.</comment></tp:nomenclature-citation><tp:nomenclature-citation><tp:taxon-name>
                    <tp:taxon-name-part taxon-name-part-type="genus" reg="Psilopus">Psilopus</tp:taxon-name-part> <tp:taxon-name-part taxon-name-part-type="species" reg="similis">similis</tp:taxon-name-part></tp:taxon-name><comment>Aldrich, 1901: 359.</comment></tp:nomenclature-citation><tp:nomenclature-citation><tp:taxon-name>
                    <tp:taxon-name-part taxon-name-part-type="genus" reg="Sciapus">Sciapus</tp:taxon-name-part> <tp:taxon-name-part taxon-name-part-type="species" reg="digitatus">digitatus</tp:taxon-name-part></tp:taxon-name><comment>Van Duzee, 1914: 391.</comment></tp:nomenclature-citation><tp:nomenclature-citation><tp:taxon-name>
                    <tp:taxon-name-part taxon-name-part-type="genus" reg="Condylostylus">Condylostylus</tp:taxon-name-part> <tp:taxon-name-part taxon-name-part-type="species" reg="nigritibia">nigritibia</tp:taxon-name-part></tp:taxon-name><comment>Van Duzee, 1932: 183.</comment></tp:nomenclature-citation></tp:nomenclature-citation-list></tp:nomenclature><tp:treatment-sec sec-type="material" id="SECID0EQGBI"><title>Material examined.</title><p><bold>Dominica</bold>: 2 ♂, Springfield Estate, yellow pans, 1–3 June 2011, M.A. &amp; L.L. Ivie. <bold>Montserrat</bold>: 2 ♂, Cassava Ghaut, 25 July 2005, yellow pan trap, V.G. Martinson; 1 ♂, trail to Fairy Walk, 15 August 2005, yellow pan trap, V.G. Martinson; 1 ♀, Cassava Ghaut, Beattie House, Malaise, 21 January–5 February 2002, A. Krakower; 1 ♀, same as previous, 17–30 May 2002; 1 ♂, 3 ♀, Woodlands, Riverside House, 10–12 January 2002, Malaise trap, Ivie, Marske &amp; Puliafico (<named-content xmlns:xlink="http://www.w3.org/1999/xlink" content-type="dwc:institutional_code" xlink:type="simple">MTEC</named-content>, <named-content xmlns:xlink="http://www.w3.org/1999/xlink" content-type="dwc:institutional_code" xlink:type="simple">USNM</named-content>).</p></tp:treatment-sec><tp:treatment-sec sec-type="distribution" id="SECID0EEHBI"><title>Distribution.</title><p>Widespread in the Neotropics.</p></tp:treatment-sec><tp:treatment-sec sec-type="remarks" id="SECID0EJHBI"><title>Remarks.</title><p><xref ref-type="bibr" rid="B67">Robinson (1975)</xref> treated this species as <italic><tp:taxon-name><tp:taxon-name-part taxon-name-part-type="genus" reg="Condylostylus">Condylostylus</tp:taxon-name-part> <tp:taxon-name-part taxon-name-part-type="species" reg="similis">similis</tp:taxon-name-part></tp:taxon-name></italic> (Aldrich), synonymized by <xref ref-type="bibr" rid="B7">Bickel (2002)</xref>.</p></tp:treatment-sec><ref-list><ref id="B67"><mixed-citation xmlns:xlink="http://www.w3.org/1999/xlink" xlink:type="simple"><person-group><name name-style="western"><surname>Robinson</surname><given-names>H</given-names></name></person-group> (<year>1975</year>) <article-title>Bredin-Archbold-Smithsonian Biological Survey of Dominica, the family <tp:taxon-name><tp:taxon-name-part taxon-name-part-type="family">Dolichopodidae</tp:taxon-name-part></tp:taxon-name> with some related Antillean and Panamanian species (<tp:taxon-name><tp:taxon-name-part taxon-name-part-type="order">Diptera</tp:taxon-name-part></tp:taxon-name>).</article-title><source>Smithsonian Contributions to Zoology</source><volume>185</volume>: <fpage>1</fpage>–<lpage>141</lpage>. <ext-link xlink:type="simple" ext-link-type="doi" xlink:href="10.5479/si.00810282.185">https://doi.org/10.5479/si.00810282.185</ext-link></mixed-citation></ref><ref id="B7"><mixed-citation xmlns:xlink="http://www.w3.org/1999/xlink" xlink:type="simple"><person-group><name name-style="western"><surname>Bickel</surname><given-names>DJ</given-names></name></person-group> (<year>2002</year>) <article-title>New synonyms in the Nearctic and Neotropical <tp:taxon-name><tp:taxon-name-part taxon-name-part-type="subfamily">Sciapodinae</tp:taxon-name-part></tp:taxon-name> (<tp:taxon-name><tp:taxon-name-part taxon-name-part-type="order">Diptera</tp:taxon-name-part></tp:taxon-name>: <tp:taxon-name><tp:taxon-name-part taxon-name-part-type="family">Dolichopodidae</tp:taxon-name-part></tp:taxon-name>).</article-title><source>Studia dipterologica</source><volume>9</volume>: <fpage>545</fpage>–<lpage>560</lpage>.</mixed-citation></ref></ref-list></tp:taxon-treatment>
