# Supplementary material for: The Dolichopodidae (Diptera) of Montserrat, West Indies
Source: Zookeys. 2020 Sep 9;966:57–151. doi: 10.3897/zookeys.966.55192 (PMC7494662; doi:10.3897/zookeys.966.55192)
Supplement: XML Treatment for Coeloglutus concavus [file zookeys.966.55192-treatment8.xml]

<!DOCTYPE tp:taxon-treatment
  PUBLIC "-//TaxonX//DTD Taxonomic Treatment Publishing DTD v0 20100105//EN" "tax-treatment-NSO.dtd">
<tp:taxon-treatment xmlns:tp="http://www.plazi.org/taxpub"><tp:treatment-meta><kwd-group><label>Taxon classification</label><kwd><named-content xmlns:xlink="http://www.w3.org/1999/xlink" content-type="kingdom">Animalia</named-content></kwd><kwd><named-content xmlns:xlink="http://www.w3.org/1999/xlink" content-type="order">Diptera</named-content></kwd><kwd><named-content xmlns:xlink="http://www.w3.org/1999/xlink" content-type="family">Dolichopodidae</named-content></kwd></kwd-group><mixed-citation publication-type="journal"><person-group><name><surname>Runyon</surname><given-names>Justin B.</given-names></name></person-group><article-title>The <tp:taxon-name><tp:taxon-name-part taxon-name-part-type="family">Dolichopodidae</tp:taxon-name-part></tp:taxon-name> (<tp:taxon-name><tp:taxon-name-part taxon-name-part-type="order">Diptera</tp:taxon-name-part></tp:taxon-name>) of Montserrat, West Indies</article-title><source>Zookeys</source><day>09</day><month>9</month><year>2020</year><volume>966</volume><fpage>57</fpage><lpage>151</lpage><pub-id pub-id-type="doi">10.3897/zookeys.966.55192</pub-id></mixed-citation></tp:treatment-meta><tp:nomenclature><tp:taxon-name><object-id xmlns:xlink="http://www.w3.org/1999/xlink" content-type="arpha" xlink:type="simple">6EBCA9A1-68FC-5232-AC50-8D46D0A59108</object-id>
                <tp:taxon-name-part taxon-name-part-type="genus" reg="Coeloglutus">Coeloglutus</tp:taxon-name-part>
                <tp:taxon-name-part taxon-name-part-type="species" reg="concavus">concavus</tp:taxon-name-part>
              </tp:taxon-name><tp:taxon-authority>Aldrich</tp:taxon-authority><tp:nomenclature-citation-list><tp:nomenclature-citation><tp:taxon-name>
                    <tp:taxon-name-part taxon-name-part-type="genus" reg="Coeloglutus">Coeloglutus</tp:taxon-name-part> <tp:taxon-name-part taxon-name-part-type="species" reg="concavus">concavus</tp:taxon-name-part></tp:taxon-name><comment>Aldrich, 1896: 338.</comment></tp:nomenclature-citation><tp:nomenclature-citation><tp:taxon-name>
                    <tp:taxon-name-part taxon-name-part-type="genus" reg="Medetera">Medetera</tp:taxon-name-part> <tp:taxon-name-part taxon-name-part-type="species" reg="sinuata">sinuata</tp:taxon-name-part></tp:taxon-name><comment>Parent, 1928: 159.</comment></tp:nomenclature-citation><tp:nomenclature-citation><tp:taxon-name>
                    <tp:taxon-name-part taxon-name-part-type="genus" reg="Coeloglutus">Coeloglutus</tp:taxon-name-part> <tp:taxon-name-part taxon-name-part-type="species" reg="bicoloripes">bicoloripes</tp:taxon-name-part></tp:taxon-name><comment>Van Duzee, 1933a: 15.</comment></tp:nomenclature-citation></tp:nomenclature-citation-list></tp:nomenclature><tp:treatment-sec sec-type="material" id="SECID0E3KBI"><title>Material examined.</title><p><bold>Montserrat</bold>: 2 ♂, 1 ♀, Cassava Ghaut, canopy fogging at dawn, 21 May 2002, K. Marske &amp; J. Boatswain; 1 ♀, Cassava Ghaut, Malaise trap, 4–23 March 2002, A. Krakower; 1 ♂, 2 ♀, Fogarty Ghaut, canopy fogging, 6 December 2002, J. Daley &amp; L. Aymer (<named-content xmlns:xlink="http://www.w3.org/1999/xlink" content-type="dwc:institutional_code" xlink:type="simple">MTEC</named-content>, <named-content xmlns:xlink="http://www.w3.org/1999/xlink" content-type="dwc:institutional_code" xlink:type="simple">USNM</named-content>).</p></tp:treatment-sec><tp:treatment-sec sec-type="distribution" id="SECID0EOLBI"><title>Distribution.</title><p>West Indies (Puerto Rico, Dominica, Montserrat, St. Vincent) and from Guatemala south to Bolivia (<xref ref-type="bibr" rid="B49">Naglis 2001</xref>).</p></tp:treatment-sec><tp:treatment-sec sec-type="remarks" id="SECID0EYLBI"><title>Remarks.</title><p><xref ref-type="bibr" rid="B49">Naglis (2001)</xref> provided a re-description and illustration of <italic><tp:taxon-name><tp:taxon-name-part taxon-name-part-type="genus" reg="Coeloglutus">C.</tp:taxon-name-part> <tp:taxon-name-part taxon-name-part-type="species" reg="concavus">concavus</tp:taxon-name-part></tp:taxon-name></italic>.</p></tp:treatment-sec><ref-list><ref id="B49"><mixed-citation xmlns:xlink="http://www.w3.org/1999/xlink" xlink:type="simple"><person-group><name name-style="western"><surname>Naglis</surname><given-names>SM</given-names></name></person-group> (<year>2001</year>) <article-title>Revision of the Neotropical <tp:taxon-name><tp:taxon-name-part taxon-name-part-type="subfamily">Neurigoninae</tp:taxon-name-part></tp:taxon-name> (<tp:taxon-name><tp:taxon-name-part taxon-name-part-type="order">Diptera</tp:taxon-name-part></tp:taxon-name>: <tp:taxon-name><tp:taxon-name-part taxon-name-part-type="family">Dolichopodidae</tp:taxon-name-part></tp:taxon-name>) I: <italic><tp:taxon-name><tp:taxon-name-part taxon-name-part-type="genus">Coeloglutus</tp:taxon-name-part></tp:taxon-name></italic> Aldrich, <italic><tp:taxon-name><tp:taxon-name-part taxon-name-part-type="genus">Neotonnoiria</tp:taxon-name-part></tp:taxon-name></italic> Robinson, and <italic><tp:taxon-name><tp:taxon-name-part taxon-name-part-type="genus">Paracoeloglutus</tp:taxon-name-part></tp:taxon-name></italic> gen. nov., with the definition of the tribe <tp:taxon-name><tp:taxon-name-part taxon-name-part-type="tribe">Coeloglutini</tp:taxon-name-part></tp:taxon-name> stat. nov.</article-title><source>Studia dipterologica</source><volume>8</volume>: <fpage>189</fpage>–<lpage>206</lpage>.</mixed-citation></ref></ref-list></tp:taxon-treatment>
