# Supplementary material for: The Dolichopodidae (Diptera) of Montserrat, West Indies
Source: Zookeys. 2020 Sep 9;966:57–151. doi: 10.3897/zookeys.966.55192 (PMC7494662; doi:10.3897/zookeys.966.55192)
Supplement: XML Treatment for Dactylomyia decora [file zookeys.966.55192-treatment9.xml]

<!DOCTYPE tp:taxon-treatment
  PUBLIC "-//TaxonX//DTD Taxonomic Treatment Publishing DTD v0 20100105//EN" "tax-treatment-NSO.dtd">
<tp:taxon-treatment xmlns:tp="http://www.plazi.org/taxpub"><tp:treatment-meta><kwd-group><label>Taxon classification</label><kwd><named-content xmlns:xlink="http://www.w3.org/1999/xlink" content-type="kingdom">Animalia</named-content></kwd><kwd><named-content xmlns:xlink="http://www.w3.org/1999/xlink" content-type="order">Diptera</named-content></kwd><kwd><named-content xmlns:xlink="http://www.w3.org/1999/xlink" content-type="family">Dolichopodidae</named-content></kwd></kwd-group><mixed-citation publication-type="journal"><person-group><name><surname>Runyon</surname><given-names>Justin B.</given-names></name></person-group><article-title>The <tp:taxon-name><tp:taxon-name-part taxon-name-part-type="family">Dolichopodidae</tp:taxon-name-part></tp:taxon-name> (<tp:taxon-name><tp:taxon-name-part taxon-name-part-type="order">Diptera</tp:taxon-name-part></tp:taxon-name>) of Montserrat, West Indies</article-title><source>Zookeys</source><day>09</day><month>9</month><year>2020</year><volume>966</volume><fpage>57</fpage><lpage>151</lpage><pub-id pub-id-type="doi">10.3897/zookeys.966.55192</pub-id></mixed-citation></tp:treatment-meta><tp:nomenclature><tp:taxon-name><object-id xmlns:xlink="http://www.w3.org/1999/xlink" content-type="arpha" xlink:type="simple">9C20336C-CFCB-54E6-8F39-5A2A87E49360</object-id>
                <tp:taxon-name-part taxon-name-part-type="genus" reg="Dactylomyia">Dactylomyia</tp:taxon-name-part>
                <tp:taxon-name-part taxon-name-part-type="species" reg="decora">decora</tp:taxon-name-part>
              </tp:taxon-name><tp:taxon-authority>(Aldrich)</tp:taxon-authority><tp:nomenclature-citation-list><tp:nomenclature-citation><tp:taxon-name>
                    <tp:taxon-name-part taxon-name-part-type="genus" reg="Neurigona">Neurigona</tp:taxon-name-part> <tp:taxon-name-part taxon-name-part-type="species" reg="decora">decora</tp:taxon-name-part></tp:taxon-name><comment>Aldrich, 1902: 83.</comment></tp:nomenclature-citation></tp:nomenclature-citation-list></tp:nomenclature><tp:treatment-sec sec-type="material" id="SECID0EGOBI"><title>Material examined.</title><p><bold>Montserrat</bold>: 1 ♂, Cassava Ghaut, Beattie House, 11–23 March 2002, UV light, A. Krakower; 1 ♂, same as previous, 21–30 June 2002, M.A. Ivie; 1 ♂, same as previous, Malaise trap, 8–17 April 2002, A. Krakower; 1 ♂, same as previous, 4–11 March 2002, M.A. Ivie &amp; K.A. Marske; 2 ♀, rental house in Old Town, <named-content xmlns:xlink="http://www.w3.org/1999/xlink" content-type="dwc:verbatimCoordinates" xlink:type="simple"><named-content content-type="geo-json" specific-use="{&#34;type&#34;:&#34;Point&#34;,&#34;coordinates&#34;:[-62.228517,16.746583]}" id="NCID0EROBI" xlink:type="simple">16°44.795'N, 62°13.711'W</named-content></named-content>, 19 June 2017, J.B. Runyon (<named-content xmlns:xlink="http://www.w3.org/1999/xlink" content-type="dwc:institutional_code" xlink:type="simple">MTEC</named-content>, <named-content xmlns:xlink="http://www.w3.org/1999/xlink" content-type="dwc:institutional_code" xlink:type="simple">USNM</named-content>).</p></tp:treatment-sec><tp:treatment-sec sec-type="distribution" id="SECID0EAPBI"><title>Distribution.</title><p>Lesser Antilles (Barbados, Grenada, Montserrat, St. Vincent).</p></tp:treatment-sec><tp:treatment-sec sec-type="remarks" id="SECID0EFPBI"><title>Remarks.</title><p><italic><tp:taxon-name><tp:taxon-name-part taxon-name-part-type="genus" reg="Dactylomyia">Dactylomyia</tp:taxon-name-part> <tp:taxon-name-part taxon-name-part-type="species" reg="decora">decora</tp:taxon-name-part></tp:taxon-name></italic> was re-described and illustrated by <xref ref-type="bibr" rid="B50">Naglis (2002)</xref>. The 2017 specimens were collected from the trunk of an ornamental flame tree, <italic><tp:taxon-name><tp:taxon-name-part taxon-name-part-type="genus" reg="Delonix">Delonix</tp:taxon-name-part> <tp:taxon-name-part taxon-name-part-type="species" reg="regia">regia</tp:taxon-name-part></tp:taxon-name></italic>, in a residential yard.</p></tp:treatment-sec><ref-list><ref id="B50"><mixed-citation xmlns:xlink="http://www.w3.org/1999/xlink" xlink:type="simple"><person-group><name name-style="western"><surname>Naglis</surname><given-names>SM</given-names></name></person-group> (<year>2002</year>) <article-title>Revision of the Neotropical <tp:taxon-name><tp:taxon-name-part taxon-name-part-type="subfamily">Neurigoninae</tp:taxon-name-part></tp:taxon-name> (<tp:taxon-name><tp:taxon-name-part taxon-name-part-type="order">Diptera</tp:taxon-name-part></tp:taxon-name>: <tp:taxon-name><tp:taxon-name-part taxon-name-part-type="family">Dolichopodidae</tp:taxon-name-part></tp:taxon-name>) II: <italic><tp:taxon-name><tp:taxon-name-part taxon-name-part-type="genus">Argentinia</tp:taxon-name-part></tp:taxon-name></italic> Parent, <italic><tp:taxon-name><tp:taxon-name-part taxon-name-part-type="genus">Dactylomyia</tp:taxon-name-part></tp:taxon-name></italic> Aldrich, <italic><tp:taxon-name><tp:taxon-name-part taxon-name-part-type="genus">Macrodactylomyia</tp:taxon-name-part></tp:taxon-name></italic> gen. nov., and <italic><tp:taxon-name><tp:taxon-name-part taxon-name-part-type="genus">Systenoides</tp:taxon-name-part></tp:taxon-name></italic> gen. nov., with the definition of a new tribe <tp:taxon-name><tp:taxon-name-part taxon-name-part-type="tribe">Dactylomyiini</tp:taxon-name-part></tp:taxon-name>.</article-title><source>Studia dipterologica</source><volume>8</volume>(<issue>2001</issue>): <fpage>475</fpage>–<lpage>504</lpage>.</mixed-citation></ref></ref-list></tp:taxon-treatment>
