# Supplementary material for: The Dolichopodidae (Diptera) of Montserrat, West Indies
Source: Zookeys. 2020 Sep 9;966:57–151. doi: 10.3897/zookeys.966.55192 (PMC7494662; doi:10.3897/zookeys.966.55192)
Supplement: XML Treatment for Neurigona fuscicosta [file zookeys.966.55192-treatment10.xml]

<!DOCTYPE tp:taxon-treatment
  PUBLIC "-//TaxonX//DTD Taxonomic Treatment Publishing DTD v0 20100105//EN" "tax-treatment-NSO.dtd">
<tp:taxon-treatment xmlns:tp="http://www.plazi.org/taxpub"><tp:treatment-meta><kwd-group><label>Taxon classification</label><kwd><named-content xmlns:xlink="http://www.w3.org/1999/xlink" content-type="kingdom">Animalia</named-content></kwd><kwd><named-content xmlns:xlink="http://www.w3.org/1999/xlink" content-type="order">Diptera</named-content></kwd><kwd><named-content xmlns:xlink="http://www.w3.org/1999/xlink" content-type="family">Dolichopodidae</named-content></kwd></kwd-group><mixed-citation publication-type="journal"><person-group><name><surname>Runyon</surname><given-names>Justin B.</given-names></name></person-group><article-title>The <tp:taxon-name><tp:taxon-name-part taxon-name-part-type="family">Dolichopodidae</tp:taxon-name-part></tp:taxon-name> (<tp:taxon-name><tp:taxon-name-part taxon-name-part-type="order">Diptera</tp:taxon-name-part></tp:taxon-name>) of Montserrat, West Indies</article-title><source>Zookeys</source><day>09</day><month>9</month><year>2020</year><volume>966</volume><fpage>57</fpage><lpage>151</lpage><pub-id pub-id-type="doi">10.3897/zookeys.966.55192</pub-id></mixed-citation></tp:treatment-meta><tp:nomenclature><tp:taxon-name><object-id xmlns:xlink="http://www.w3.org/1999/xlink" content-type="arpha" xlink:type="simple">B6D905D8-5093-5C23-B537-CE089467F4AE</object-id>
                <tp:taxon-name-part taxon-name-part-type="genus" reg="Neurigona">Neurigona</tp:taxon-name-part>
                <tp:taxon-name-part taxon-name-part-type="species" reg="fuscicosta">fuscicosta</tp:taxon-name-part>
              </tp:taxon-name><tp:taxon-authority>Robinson</tp:taxon-authority><tp:nomenclature-citation-list><tp:nomenclature-citation><tp:taxon-name>
                    <tp:taxon-name-part taxon-name-part-type="genus" reg="Neurigona">Neurigona</tp:taxon-name-part> <tp:taxon-name-part taxon-name-part-type="species" reg="fuscicosta">fuscicosta</tp:taxon-name-part></tp:taxon-name><comment>Robinson, 1975: 23.</comment></tp:nomenclature-citation></tp:nomenclature-citation-list></tp:nomenclature><tp:treatment-sec sec-type="material" id="SECID0E5RBI"><title>Material examined.</title><p><bold>Montserrat</bold>: 1 ♂, Cassava Ghaut, Beattie House, 18 March–4 April 2002, Malaise trap, A. Krakower; 1 ♂, same as previous, 8–17 April 2002; 2 ♂, same as previous, 17–30 May 2002; 2 ♂, same as previous, 14–30 June 2002, M.A. Ivie; 1 ♂, Gun Hill, 30 May–7 June 2002, Malaise trap, K.A. Marske (<named-content xmlns:xlink="http://www.w3.org/1999/xlink" content-type="dwc:institutional_code" xlink:type="simple">MTEC</named-content>, <named-content xmlns:xlink="http://www.w3.org/1999/xlink" content-type="dwc:institutional_code" xlink:type="simple">USNM</named-content>).</p></tp:treatment-sec><tp:treatment-sec sec-type="distribution" id="SECID0EQSBI"><title>Distribution.</title><p>Dominica, Montserrat.</p></tp:treatment-sec><tp:treatment-sec sec-type="remarks" id="SECID0EVSBI"><title>Remarks.</title><p><italic><tp:taxon-name><tp:taxon-name-part taxon-name-part-type="genus" reg="Neurigona">Neurigona</tp:taxon-name-part> <tp:taxon-name-part taxon-name-part-type="species" reg="fuscicosta">fuscicosta</tp:taxon-name-part></tp:taxon-name></italic> was re-described and illustrated by <xref ref-type="bibr" rid="B51">Naglis (2003)</xref>.</p></tp:treatment-sec><ref-list><ref id="B51"><mixed-citation xmlns:xlink="http://www.w3.org/1999/xlink" xlink:type="simple"><person-group><name name-style="western"><surname>Naglis</surname><given-names>SM</given-names></name></person-group> (<year>2003</year>) <article-title>Revision of the Neotropical <tp:taxon-name><tp:taxon-name-part taxon-name-part-type="subfamily">Neurigoninae</tp:taxon-name-part></tp:taxon-name> (<tp:taxon-name><tp:taxon-name-part taxon-name-part-type="order">Diptera</tp:taxon-name-part></tp:taxon-name>: <tp:taxon-name><tp:taxon-name-part taxon-name-part-type="family">Dolichopodidae</tp:taxon-name-part></tp:taxon-name>) IV: <italic><tp:taxon-name><tp:taxon-name-part taxon-name-part-type="genus">Viridigona</tp:taxon-name-part></tp:taxon-name></italic> gen. nov.</article-title><source>Studia dipterologica</source><volume>9</volume>(<issue>2002</issue>): <fpage>561</fpage>–<lpage>604</lpage>.</mixed-citation></ref></ref-list></tp:taxon-treatment>
