# Supplementary material for: The Dolichopodidae (Diptera) of Montserrat, West Indies
Source: Zookeys. 2020 Sep 9;966:57–151. doi: 10.3897/zookeys.966.55192 (PMC7494662; doi:10.3897/zookeys.966.55192)
Supplement: XML Treatment for Viridigona thoracica [file zookeys.966.55192-treatment11.xml]

<!DOCTYPE tp:taxon-treatment
  PUBLIC "-//TaxonX//DTD Taxonomic Treatment Publishing DTD v0 20100105//EN" "tax-treatment-NSO.dtd">
<tp:taxon-treatment xmlns:tp="http://www.plazi.org/taxpub"><tp:treatment-meta><kwd-group><label>Taxon classification</label><kwd><named-content xmlns:xlink="http://www.w3.org/1999/xlink" content-type="kingdom">Animalia</named-content></kwd><kwd><named-content xmlns:xlink="http://www.w3.org/1999/xlink" content-type="order">Diptera</named-content></kwd><kwd><named-content xmlns:xlink="http://www.w3.org/1999/xlink" content-type="family">Dolichopodidae</named-content></kwd></kwd-group><mixed-citation publication-type="journal"><person-group><name><surname>Runyon</surname><given-names>Justin B.</given-names></name></person-group><article-title>The <tp:taxon-name><tp:taxon-name-part taxon-name-part-type="family">Dolichopodidae</tp:taxon-name-part></tp:taxon-name> (<tp:taxon-name><tp:taxon-name-part taxon-name-part-type="order">Diptera</tp:taxon-name-part></tp:taxon-name>) of Montserrat, West Indies</article-title><source>Zookeys</source><day>09</day><month>9</month><year>2020</year><volume>966</volume><fpage>57</fpage><lpage>151</lpage><pub-id pub-id-type="doi">10.3897/zookeys.966.55192</pub-id></mixed-citation></tp:treatment-meta><tp:nomenclature><tp:taxon-name><object-id xmlns:xlink="http://www.w3.org/1999/xlink" content-type="arpha" xlink:type="simple">6B15D589-294B-515A-AE52-8308AD700D3B</object-id>
                <tp:taxon-name-part taxon-name-part-type="genus" reg="Viridigona">Viridigona</tp:taxon-name-part>
                <tp:taxon-name-part taxon-name-part-type="species" reg="thoracica">thoracica</tp:taxon-name-part>
              </tp:taxon-name><tp:taxon-authority>(Van Duzee)</tp:taxon-authority><tp:nomenclature-citation-list><tp:nomenclature-citation><tp:taxon-name>
                    <tp:taxon-name-part taxon-name-part-type="genus" reg="Neurigona">Neurigona</tp:taxon-name-part> <tp:taxon-name-part taxon-name-part-type="species" reg="thoracica">thoracica</tp:taxon-name-part></tp:taxon-name><comment>Van Duzee, 1931a: 178.</comment></tp:nomenclature-citation></tp:nomenclature-citation-list></tp:nomenclature><tp:treatment-sec sec-type="material" id="SECID0EDVBI"><title>Material examined.</title><p><bold>Dominica</bold>: 1 ♂, St. David Parish, ca. 1 km NE Ponte Casse, Waitukubuli National Trail, 15.381490N, 61.340138W, Malaise trap, 31 May–5 June 2011. <bold>Montserrat</bold>: 1 ♂, Gun Hill, 18–30 May 2002, Malaise trap, K.A. Marske; 1 ♂, same as previous, 30 May–7 June 2002; 1 ♀, Cassava Ghaut, Beattie House, 4–23 March 2002, Malaise trap, A. Krakower; 1 ♂, same as previous, 17–30 May 2002; 1 ♂, same as previous, 14–30 June 2002, M.A. Ivie; 1 ♀, ghaut above Montserrat Volcano Observatory, 330 m, <named-content xmlns:xlink="http://www.w3.org/1999/xlink" content-type="dwc:verbatimCoordinates" xlink:type="simple"><named-content content-type="geo-json" specific-use="{&#34;type&#34;:&#34;Point&#34;,&#34;coordinates&#34;:[-62.208117,16.752167]}" id="NCID0EQVBI" xlink:type="simple">16°45.130'N, 62°12.487'W</named-content></named-content>, 27 June 2017, J.B. Runyon (<named-content xmlns:xlink="http://www.w3.org/1999/xlink" content-type="dwc:institutional_code" xlink:type="simple">MTEC</named-content>, <named-content xmlns:xlink="http://www.w3.org/1999/xlink" content-type="dwc:institutional_code" xlink:type="simple">USNM</named-content>).</p></tp:treatment-sec><tp:treatment-sec sec-type="distribution" id="SECID0E6VBI"><title>Distribution.</title><p>Widely distributed in the American tropics (Dominica, Ecuador, Montserrat, Panama, Peru, and Venezuela).</p></tp:treatment-sec><tp:treatment-sec sec-type="remarks" id="SECID0EEWBI"><title>Remarks.</title><p>See <xref ref-type="bibr" rid="B51">Naglis (2003)</xref> for a revision of the genus <italic><tp:taxon-name><tp:taxon-name-part taxon-name-part-type="genus" reg="Viridigona">Viridigona</tp:taxon-name-part></tp:taxon-name></italic> and re-description of <italic><tp:taxon-name><tp:taxon-name-part taxon-name-part-type="genus" reg="Viridigona">V.</tp:taxon-name-part> <tp:taxon-name-part taxon-name-part-type="species" reg="thoracica">thoracica</tp:taxon-name-part></tp:taxon-name></italic>.</p></tp:treatment-sec><ref-list><ref id="B51"><mixed-citation xmlns:xlink="http://www.w3.org/1999/xlink" xlink:type="simple"><person-group><name name-style="western"><surname>Naglis</surname><given-names>SM</given-names></name></person-group> (<year>2003</year>) <article-title>Revision of the Neotropical <tp:taxon-name><tp:taxon-name-part taxon-name-part-type="subfamily">Neurigoninae</tp:taxon-name-part></tp:taxon-name> (<tp:taxon-name><tp:taxon-name-part taxon-name-part-type="order">Diptera</tp:taxon-name-part></tp:taxon-name>: <tp:taxon-name><tp:taxon-name-part taxon-name-part-type="family">Dolichopodidae</tp:taxon-name-part></tp:taxon-name>) IV: <italic><tp:taxon-name><tp:taxon-name-part taxon-name-part-type="genus">Viridigona</tp:taxon-name-part></tp:taxon-name></italic> gen. nov.</article-title><source>Studia dipterologica</source><volume>9</volume>(<issue>2002</issue>): <fpage>561</fpage>–<lpage>604</lpage>.</mixed-citation></ref></ref-list></tp:taxon-treatment>
