# Supplementary material for: The Dolichopodidae (Diptera) of Montserrat, West Indies
Source: Zookeys. 2020 Sep 9;966:57–151. doi: 10.3897/zookeys.966.55192 (PMC7494662; doi:10.3897/zookeys.966.55192)
Supplement: XML Treatment for Medetera dominicensis [file zookeys.966.55192-treatment14.xml]

<!DOCTYPE tp:taxon-treatment
  PUBLIC "-//TaxonX//DTD Taxonomic Treatment Publishing DTD v0 20100105//EN" "tax-treatment-NSO.dtd">
<tp:taxon-treatment xmlns:tp="http://www.plazi.org/taxpub"><tp:treatment-meta><kwd-group><label>Taxon classification</label><kwd><named-content xmlns:xlink="http://www.w3.org/1999/xlink" content-type="kingdom">Animalia</named-content></kwd><kwd><named-content xmlns:xlink="http://www.w3.org/1999/xlink" content-type="order">Diptera</named-content></kwd><kwd><named-content xmlns:xlink="http://www.w3.org/1999/xlink" content-type="family">Dolichopodidae</named-content></kwd></kwd-group><mixed-citation publication-type="journal"><person-group><name><surname>Runyon</surname><given-names>Justin B.</given-names></name></person-group><article-title>The <tp:taxon-name><tp:taxon-name-part taxon-name-part-type="family">Dolichopodidae</tp:taxon-name-part></tp:taxon-name> (<tp:taxon-name><tp:taxon-name-part taxon-name-part-type="order">Diptera</tp:taxon-name-part></tp:taxon-name>) of Montserrat, West Indies</article-title><source>Zookeys</source><day>09</day><month>9</month><year>2020</year><volume>966</volume><fpage>57</fpage><lpage>151</lpage><pub-id pub-id-type="doi">10.3897/zookeys.966.55192</pub-id></mixed-citation></tp:treatment-meta><tp:nomenclature><tp:taxon-name><object-id xmlns:xlink="http://www.w3.org/1999/xlink" content-type="arpha" xlink:type="simple">13CDEC00-DFD1-528B-85E5-07D349908B27</object-id>
                <tp:taxon-name-part taxon-name-part-type="genus" reg="Medetera">Medetera</tp:taxon-name-part>
                <tp:taxon-name-part taxon-name-part-type="species" reg="dominicensis">dominicensis</tp:taxon-name-part>
              </tp:taxon-name><tp:taxon-authority>Robinson</tp:taxon-authority><tp:nomenclature-citation-list><tp:nomenclature-citation><tp:taxon-name>
                    <tp:taxon-name-part taxon-name-part-type="genus" reg="Medetera">Medetera</tp:taxon-name-part> <tp:taxon-name-part taxon-name-part-type="species" reg="dominicensis">dominicensis</tp:taxon-name-part></tp:taxon-name><comment>Robinson, 1975: 26.</comment></tp:nomenclature-citation></tp:nomenclature-citation-list></tp:nomenclature><tp:treatment-sec sec-type="material" id="SECID0EVHCI"><title>Material examined.</title><p><bold>Dominica: <italic>Holotype</italic></bold> ♂, Springfield Estate, 9 March 1964, H. Robinson (<named-content xmlns:xlink="http://www.w3.org/1999/xlink" content-type="dwc:institutional_code" xlink:type="simple">USNM</named-content>). <bold>Montserrat</bold>: 9 ♂, 4 ♀, Cassava Ghaut, Beattie House, 14–21 January 2002, Malaise trap, A. Krakower; 5 ♂, 3 ♀, same as previous, 21 January–05 February 2002; 3 ♂, same as previous 5–15 February 2002; 8 ♂, same as previous, 4–23 March 2002; 4 ♂, 5 ♀, same as previous, 23 March–8 April 2002; 8 ♂, 1 ♀, same as previous, 18 March–4 April 2002; 12 ♂, 1 ♀, same as previous, 8–17 April 2002; 5 ♂, 1 ♀, same as previous, 17 April–1 May 2002; 4 ♂, same as previous, 17–30 May 2002; 4 ♂, 9 ♀, same as previous, 14–30 June 2002, M.A. Ivie; 1 ♂, same as previous, 30 June–4 July 2002; 5 ♂, Cassava Ghaut, <named-content xmlns:xlink="http://www.w3.org/1999/xlink" content-type="dwc:verbatimCoordinates" xlink:type="simple"><named-content content-type="geo-json" specific-use="{&#34;type&#34;:&#34;Point&#34;,&#34;coordinates&#34;:[-62.207883,16.762483]}" id="NCID0EJICI" xlink:type="simple">16°45.749'N, 62°12.473'W</named-content></named-content>, canopy fogging at dawn, 5 December 2002, J. Boatswain &amp; L. Martin; 1 ♂, same as previous, 4 February 2003, L. Martin &amp; J. Boatswain; 19 ♂, 7 ♀, Underwood Ghaut, canopy fogging at dawn, 23 May 2002, K. Marske &amp; J. Boatswain; 3 ♂, 2 ♀, Gun Hill, 18–30 May 2002, Malaise trap, K.A. Marske; 4 ♂, 1 ♀, same as previous, 2–19 June 2002; 2 ♂, 1 ♀, Woodlands, Riverside House, 5–7 January 2002, Malaise trap, Ivie, Marske &amp; Puliafico; 1 ♂, same as previous, Malaise trap in lawn, 17–28 July 2005; 1 ♂, 2 ♀, Fogarty, 21 June 2002, canopy fogging at dawn, K.A. Marske &amp; Forestry staff; 1 ♂, same as previous, 6 December 2002, J. Daley &amp; L. Aymer; 1 ♂, 2 ♀, rental house in Old Town, <named-content xmlns:xlink="http://www.w3.org/1999/xlink" content-type="dwc:verbatimCoordinates" xlink:type="simple"><named-content content-type="geo-json" specific-use="{&#34;type&#34;:&#34;Point&#34;,&#34;coordinates&#34;:[-62.228517,16.746583]}" id="NCID0ERICI" xlink:type="simple">16°44.795'N, 62°13.711'W</named-content></named-content>, 19 June 2017, J.B. Runyon; 1 ♂, 1 ♀, Hope Ghaut, 280 m, <named-content xmlns:xlink="http://www.w3.org/1999/xlink" content-type="dwc:verbatimCoordinates" xlink:type="simple"><named-content content-type="geo-json" specific-use="{&#34;type&#34;:&#34;Point&#34;,&#34;coordinates&#34;:[-62.212667,16.751683]}" id="NCID0EZICI" xlink:type="simple">16°45.101'N, 62°12.760'W</named-content></named-content>, 20 June 2017, J.B. Runyon; 3 ♂, 1 ♀, Hope Ghaut, 300 m, <named-content xmlns:xlink="http://www.w3.org/1999/xlink" content-type="dwc:verbatimCoordinates" xlink:type="simple"><named-content content-type="geo-json" specific-use="{&#34;type&#34;:&#34;Point&#34;,&#34;coordinates&#34;:[-62.211583,16.751800]}" id="NCID0EBJCI" xlink:type="simple">16°45.108'N, 62°12.695'W</named-content></named-content>, 20 June 2017, J.B. Runyon; 5 ♂, Fogarty Ghaut, <named-content xmlns:xlink="http://www.w3.org/1999/xlink" content-type="dwc:verbatimCoordinates" xlink:type="simple"><named-content content-type="geo-json" specific-use="{&#34;type&#34;:&#34;Point&#34;,&#34;coordinates&#34;:[-62.207333,16.773500]}" id="NCID0EJJCI" xlink:type="simple">16°46.41'N, 62°12.44'W</named-content></named-content>, 21 June 2017, J.B. Runyon; 1 ♂, Woodlands Beach, <named-content xmlns:xlink="http://www.w3.org/1999/xlink" content-type="dwc:verbatimCoordinates" xlink:type="simple"><named-content content-type="geo-json" specific-use="{&#34;type&#34;:&#34;Point&#34;,&#34;coordinates&#34;:[-62.223667,16.762500]}" id="NCID0ERJCI" xlink:type="simple">16°45.75'N, 62°13.42'W</named-content></named-content>, 22 June 2017, J.B. Runyon; 2 ♂, 1 ♀, Runaway Ghaut, 175 m, <named-content xmlns:xlink="http://www.w3.org/1999/xlink" content-type="dwc:verbatimCoordinates" xlink:type="simple"><named-content content-type="geo-json" specific-use="{&#34;type&#34;:&#34;Point&#34;,&#34;coordinates&#34;:[-62.214833,16.757167]}" id="NCID0EZJCI" xlink:type="simple">16°45.43'N, 62°12.89'W</named-content></named-content>, 23 June 2017, J.B. Runyon; 2 ♂, Jack Boy Hill (top), 480 m, <named-content xmlns:xlink="http://www.w3.org/1999/xlink" content-type="dwc:verbatimCoordinates" xlink:type="simple"><named-content content-type="geo-json" specific-use="{&#34;type&#34;:&#34;Point&#34;,&#34;coordinates&#34;:[-62.181433,16.763283]}" id="NCID0EBKCI" xlink:type="simple">16°45.797'N, 62°10.886'W</named-content></named-content>, 25 June 2017, J.B. Runyon; 2 ♂, Fairy Walk River, 260 m, <named-content xmlns:xlink="http://www.w3.org/1999/xlink" content-type="dwc:verbatimCoordinates" xlink:type="simple"><named-content content-type="geo-json" specific-use="{&#34;type&#34;:&#34;Point&#34;,&#34;coordinates&#34;:[-62.180900,16.752700]}" id="NCID0EJKCI" xlink:type="simple">16°45.162'N, 62°10.854'W</named-content></named-content>, 26 June 2017, J.B. Runyon; 1 ♂, 2 ♀, ghaut above Montserrat Volcano Observatory, 330 m, <named-content xmlns:xlink="http://www.w3.org/1999/xlink" content-type="dwc:verbatimCoordinates" xlink:type="simple"><named-content content-type="geo-json" specific-use="{&#34;type&#34;:&#34;Point&#34;,&#34;coordinates&#34;:[-62.208117,16.752167]}" id="NCID0ERKCI" xlink:type="simple">16°45.130'N, 62°12.487'W</named-content></named-content>, 27 June 2017, J.B. Runyon (<named-content xmlns:xlink="http://www.w3.org/1999/xlink" content-type="dwc:institutional_code" xlink:type="simple">MTEC</named-content>, <named-content xmlns:xlink="http://www.w3.org/1999/xlink" content-type="dwc:institutional_code" xlink:type="simple">USNM</named-content>).</p></tp:treatment-sec><tp:treatment-sec sec-type="distribution" id="SECID0EALCI"><title>Distribution.</title><p>Dominica, Montserrat.</p></tp:treatment-sec><tp:treatment-sec sec-type="remarks" id="SECID0EFLCI"><title>Remarks.</title><p>Adults of <italic><tp:taxon-name><tp:taxon-name-part taxon-name-part-type="genus" reg="Medetera">M.</tp:taxon-name-part> <tp:taxon-name-part taxon-name-part-type="species" reg="dominicensis">dominicensis</tp:taxon-name-part></tp:taxon-name></italic> were common in fogging samples and Malaise traps, and in 2017 were commonly seen on and collected from trunks of a wide variety tree species. Numerous males taken by fogging and in Malaise traps, presumably teneral, have the hypopygium yellowish rather than brown. <xref ref-type="bibr" rid="B5">Bickel (1985)</xref> indicated that <italic><tp:taxon-name><tp:taxon-name-part taxon-name-part-type="genus" reg="Medetera">M.</tp:taxon-name-part> <tp:taxon-name-part taxon-name-part-type="species" reg="dominicensis">dominicensis</tp:taxon-name-part></tp:taxon-name></italic> is closely related and could be conspecific with <italic><tp:taxon-name><tp:taxon-name-part taxon-name-part-type="genus" reg="Medetera">M.</tp:taxon-name-part> <tp:taxon-name-part taxon-name-part-type="species" reg="nova">nova</tp:taxon-name-part></tp:taxon-name></italic> Van Duzee from eastern North America. Comparison of male specimens of <italic><tp:taxon-name><tp:taxon-name-part taxon-name-part-type="genus" reg="Medetera">M.</tp:taxon-name-part> <tp:taxon-name-part taxon-name-part-type="species" reg="nova">nova</tp:taxon-name-part></tp:taxon-name></italic> (Pennsylvania, Virginia) with specimens of <italic><tp:taxon-name><tp:taxon-name-part taxon-name-part-type="genus" reg="Medetera">M.</tp:taxon-name-part> <tp:taxon-name-part taxon-name-part-type="species" reg="dominicensis">dominicensis</tp:taxon-name-part></tp:taxon-name></italic> reveals substantial and consistent differences in the form of the cercus and surstylus, notably the presence of branched hairs on the surstylus of <italic><tp:taxon-name><tp:taxon-name-part taxon-name-part-type="genus" reg="Medetera">M.</tp:taxon-name-part> <tp:taxon-name-part taxon-name-part-type="species" reg="dominicensis">dominicensis</tp:taxon-name-part></tp:taxon-name></italic>.</p></tp:treatment-sec><ref-list><ref id="B5"><mixed-citation xmlns:xlink="http://www.w3.org/1999/xlink" xlink:type="simple"><person-group><name name-style="western"><surname>Bickel</surname><given-names>DJ</given-names></name></person-group> (<year>1985</year>) <article-title>A revision of the Nearctic <italic><tp:taxon-name><tp:taxon-name-part taxon-name-part-type="genus">Medetera</tp:taxon-name-part></tp:taxon-name></italic> (<tp:taxon-name><tp:taxon-name-part taxon-name-part-type="order">Diptera</tp:taxon-name-part></tp:taxon-name>: <tp:taxon-name><tp:taxon-name-part taxon-name-part-type="family">Dolichopodidae</tp:taxon-name-part></tp:taxon-name>). U.S.</article-title><source>Department of Agriculture, Technical Bulletin</source><volume>1692</volume>: <fpage>1</fpage>–<lpage>109</lpage>.</mixed-citation></ref></ref-list></tp:taxon-treatment>
