# Supplementary material for: The Dolichopodidae (Diptera) of Montserrat, West Indies
Source: Zookeys. 2020 Sep 9;966:57–151. doi: 10.3897/zookeys.966.55192 (PMC7494662; doi:10.3897/zookeys.966.55192)
Supplement: XML Treatment for Medetera iviei [file zookeys.966.55192-treatment15.xml]

<!DOCTYPE tp:taxon-treatment
  PUBLIC "-//TaxonX//DTD Taxonomic Treatment Publishing DTD v0 20100105//EN" "tax-treatment-NSO.dtd">
<tp:taxon-treatment xmlns:tp="http://www.plazi.org/taxpub"><tp:treatment-meta><kwd-group><label>Taxon classification</label><kwd><named-content xmlns:xlink="http://www.w3.org/1999/xlink" content-type="kingdom">Animalia</named-content></kwd><kwd><named-content xmlns:xlink="http://www.w3.org/1999/xlink" content-type="order">Diptera</named-content></kwd><kwd><named-content xmlns:xlink="http://www.w3.org/1999/xlink" content-type="family">Dolichopodidae</named-content></kwd></kwd-group><mixed-citation publication-type="journal"><person-group><name><surname>Runyon</surname><given-names>Justin B.</given-names></name></person-group><article-title>The <tp:taxon-name><tp:taxon-name-part taxon-name-part-type="family">Dolichopodidae</tp:taxon-name-part></tp:taxon-name> (<tp:taxon-name><tp:taxon-name-part taxon-name-part-type="order">Diptera</tp:taxon-name-part></tp:taxon-name>) of Montserrat, West Indies</article-title><source>Zookeys</source><day>09</day><month>9</month><year>2020</year><volume>966</volume><fpage>57</fpage><lpage>151</lpage><pub-id pub-id-type="doi">10.3897/zookeys.966.55192</pub-id></mixed-citation></tp:treatment-meta><tp:nomenclature><tp:taxon-name><object-id xmlns:xlink="http://www.w3.org/1999/xlink" content-type="arpha" xlink:type="simple">74AD2328-FBBA-5562-AE52-527A5955BDB4</object-id>
                <tp:taxon-name-part taxon-name-part-type="genus" reg="Medetera">Medetera</tp:taxon-name-part>
                <tp:taxon-name-part taxon-name-part-type="species" reg="iviei">iviei</tp:taxon-name-part>
                <object-id xmlns:xlink="http://www.w3.org/1999/xlink" content-type="zoobank" xlink:type="simple">http://zoobank.org/BB00592E-B1DA-4183-9313-1977BDAE94EC</object-id>
              </tp:taxon-name><tp:taxon-authority>sp. nov .</tp:taxon-authority><xref ref-type="fig" rid="F7">Figs 7</xref><xref ref-type="fig" rid="F8">, 8</xref><xref ref-type="fig" rid="F9">, 9</xref></tp:nomenclature><tp:treatment-sec sec-type="type material" id="SECID0ECPCI"><title>Type material.</title><p><bold><italic>Holotype</italic></bold>, ♂ labelled: “MONTSERRAT: Woodlands/ Riverside House, 140 ft/ <named-content xmlns:xlink="http://www.w3.org/1999/xlink" content-type="dwc:verbatimCoordinates" xlink:type="simple"><named-content content-type="geo-json" specific-use="{&#34;type&#34;:&#34;Point&#34;,&#34;coordinates&#34;:[-62.222350,16.766417]}" id="NCID0EQPCI" xlink:type="simple">16°45.985'N, 62°13.341'W</named-content></named-content>/ 10–12JAN2002, Malaise/ Ivie, Marske, Puliafico” “HOLOTYPE/ ♂ <italic>Medetera</italic>/ <italic>iviei</italic>/ Runyon [red label]” (<named-content xmlns:xlink="http://www.w3.org/1999/xlink" content-type="dwc:institutional_code" xlink:type="simple">USNM</named-content>, type number <ext-link xmlns:xlink="http://www.w3.org/1999/xlink" ext-link-type="uri" xlink:href="http://hol.osu.edu/spmInfo.html?id=USNMENT01350608" xlink:type="simple">USNMENT01350608</ext-link>).</p></tp:treatment-sec><tp:treatment-sec sec-type="description" id="SECID0ELQCI"><title>Description.</title><p><bold>Male</bold> (Fig. <xref ref-type="fig" rid="F7">7</xref>). Body length 2.2 mm, wing length 1.8 × width 0.6 mm. <bold><italic>Head</italic></bold>: Face (Fig. <xref ref-type="fig" rid="F8">8A</xref>) slightly narrowed near middle, covered with dense golden-brown pruinosity; clypeus with less dense golden-brown pruinosity revealing dark metallic blue-green cuticle. Frons with dense golden-brown pruinosity. Palpus ovate, shining black with a few small pale setae. Proboscis shining black. Antenna black; first flagellomere small, oval; arista-like stylus inserted just dorsal of apex. Lower postocular setae pale yellow to white. <bold><italic>Thorax</italic></bold>: Scutum dorsally dark metallic green with brown pruinosity that is densest between acrostichal and dorsocentral rows of setae creating two indistinct brown stripes, scutum laterally metallic blue-green with gray pruinosity; setae on thorax light yellow; 8–10 pairs of small biseriate acrostichal setae; only posterior two pairs of dorsocentral setae noticeably enlarged; scutellum with one pair of large marginal setae and one pair of very small lateral setae. Pleuron dark metallic bluish green with gray pruinosity; with three small whitish setae on lower proepisternum. <bold><italic>Legs</italic></bold>: Setae and setulae pale yellow to white except setae on coxa I and lateral setae on coxae II and III light brown. Coxae wholly dark brown. Femora dark brown with tips yellow, legs otherwise yellow. Femora and tibiae I and III without distinct setae. Tibia II with paired dorsal setae near 1/3 (<abbrev xmlns:xlink="http://www.w3.org/1999/xlink" xlink:title="anterodorsal(ly)" id="ABBRID0EERCI" xlink:type="simple">ad</abbrev> seta slightly larger than <abbrev xmlns:xlink="http://www.w3.org/1999/xlink" xlink:title="posterodorsal(ly)" id="ABBRID0EIRCI" xlink:type="simple">pd</abbrev> seta), a ventral seta at apex; tibia III with two small black hooked <abbrev xmlns:xlink="http://www.w3.org/1999/xlink" xlink:title="posterodorsal(ly)" id="ABBRID0EMRCI" xlink:type="simple">pd</abbrev> spurs at apex subtended by small yellow concavity. Tarsi plain, tarsus II with some black spicules ventrally. Ratios of tibia:tarsomeres: leg I: 24–8–8–6–4–3; leg II: 26–14–12–7–3–2; leg III: 34–7–16–9–5–4. <bold><italic>Wing</italic></bold>: Hyaline with brown veins, narrowly oval. R<sub>2+3</sub> arching slightly backward; R<sub>4+5</sub> curving more strongly backward than R<sub>2+3</sub>, approaching and becoming parallel with M near wing tip; crossvein dm-cu ca. two-thirds as long as last part of CuA<sub>1</sub>. Calypter white with white setae. Halter stem yellow-brown, knob white. <bold><italic>Abdomen</italic></bold>: Dark brown with dark metallic green-blue reflections and slight gray pruinosity, with small yellowish setae. Hypopygium (Figs <xref ref-type="fig" rid="F7">7</xref>, <xref ref-type="fig" rid="F9">9</xref>) very large (slightly smaller than remainder of abdomen in right lateral view), fusiform, dark brown to almost black, projecting posteriorly beyond attachment to preabdomen and on a short peduncle formed by tergite VI. Hypopygial foramen left lateral near base. Epandrium dark brown to black, blunt apically, ventrally with large yellow erect seta basal to surstylus and smaller yellow seta basal to larger seta. Ventral lobe of surstylus bilobed, light brown, overlapping corner of epandrium at base, basoventral lobe large, thin, translucent, broadly rounded, and apicodorsal lobe smaller with a couple small lobes at tip and one or two small yellow apical hairs. Dorsal lobe of surstylus yellow, spatulate, with a couple small yellow hairs. Cercus brown, evenly rounded dorsally, pointed apically, with thin translucent membrane along dorsal edge, sparsely covered with short pale setae.</p><p><bold>Female.</bold> Unknown.</p></tp:treatment-sec><tp:treatment-sec sec-type="etymology" id="SECID0EKSCI"><title>Etymology.</title><p>This species is named for the coleopterist Michael A. Ivie (Montana State University) who led the invertebrate component of the Centre Hills Biodiversity Assessment project (2000–2005) and made this material available for study.</p></tp:treatment-sec><tp:treatment-sec sec-type="distribution" id="SECID0EPSCI"><title>Distribution.</title><p>Montserrat.</p></tp:treatment-sec><tp:treatment-sec sec-type="remarks" id="SECID0EUSCI"><title>Remarks.</title><p><italic><tp:taxon-name><tp:taxon-name-part taxon-name-part-type="genus" reg="Medetera">Medetera</tp:taxon-name-part> <tp:taxon-name-part taxon-name-part-type="species" reg="iviei">iviei</tp:taxon-name-part></tp:taxon-name></italic> is most similar to <italic><tp:taxon-name><tp:taxon-name-part taxon-name-part-type="genus" reg="Medetera">M.</tp:taxon-name-part> <tp:taxon-name-part taxon-name-part-type="species" reg="crassicauda">crassicauda</tp:taxon-name-part></tp:taxon-name></italic> Robinson to which it keys in <xref ref-type="bibr" rid="B67">Robinson (1975)</xref>, most notably in males of both possessing an extremely large hypopygial capsule that extends backwards beyond the end of the preabdomen. Males of <italic><tp:taxon-name><tp:taxon-name-part taxon-name-part-type="genus" reg="Medetera">M.</tp:taxon-name-part> <tp:taxon-name-part taxon-name-part-type="species" reg="iviei">iviei</tp:taxon-name-part></tp:taxon-name></italic> differ from those of <italic><tp:taxon-name><tp:taxon-name-part taxon-name-part-type="genus" reg="Medetera">M.</tp:taxon-name-part> <tp:taxon-name-part taxon-name-part-type="species" reg="crassicauda">crassicauda</tp:taxon-name-part></tp:taxon-name></italic> in the color of the face (Fig. <xref ref-type="fig" rid="F8">8</xref>) and in the form of the cercus (in <italic><tp:taxon-name><tp:taxon-name-part taxon-name-part-type="genus" reg="Medetera">M.</tp:taxon-name-part> <tp:taxon-name-part taxon-name-part-type="species" reg="iviei">iviei</tp:taxon-name-part></tp:taxon-name></italic> the cercus is pointed apically with length 2.5 × width, in <italic><tp:taxon-name><tp:taxon-name-part taxon-name-part-type="genus" reg="Medetera">M.</tp:taxon-name-part> <tp:taxon-name-part taxon-name-part-type="species" reg="crassicauda">crassicauda</tp:taxon-name-part></tp:taxon-name></italic> the cercus is blunt apically and nearly square) and the surstylus (in <italic><tp:taxon-name><tp:taxon-name-part taxon-name-part-type="genus" reg="Medetera">M.</tp:taxon-name-part> <tp:taxon-name-part taxon-name-part-type="species" reg="iviei">iviei</tp:taxon-name-part></tp:taxon-name></italic> the surstylus has a wide, thin translucent ventral lobe that is absent in <italic><tp:taxon-name><tp:taxon-name-part taxon-name-part-type="genus" reg="Medetera">M.</tp:taxon-name-part> <tp:taxon-name-part taxon-name-part-type="species" reg="crassicauda">crassicauda</tp:taxon-name-part></tp:taxon-name></italic>).</p><fig id="F7" position="float" orientation="portrait"><object-id xmlns:xlink="http://www.w3.org/1999/xlink" content-type="doi" xlink:type="simple">10.3897/zookeys.966.55192.figure7</object-id><object-id xmlns:xlink="http://www.w3.org/1999/xlink" content-type="arpha" xlink:type="simple">46EB8D46-2176-5245-BACD-E190AB614E31</object-id><label>Figure 7.</label><caption><p><italic><tp:taxon-name><tp:taxon-name-part taxon-name-part-type="genus" reg="Medetera">Medetera</tp:taxon-name-part> <tp:taxon-name-part taxon-name-part-type="species" reg="iviei">iviei</tp:taxon-name-part></tp:taxon-name></italic> sp. nov. habitus of male holotype, left lateral. Scale bar: 1.0 mm.</p></caption><graphic xmlns:xlink="http://www.w3.org/1999/xlink" xlink:href="zookeys-966-057-g007.jpg" id="oo_450931.jpg" position="float" orientation="portrait" xlink:type="simple"><uri content-type="original_file" xlink:type="simple">https://binary.pensoft.net/fig/450931</uri></graphic></fig><fig id="F8" position="float" orientation="portrait"><object-id xmlns:xlink="http://www.w3.org/1999/xlink" content-type="doi" xlink:type="simple">10.3897/zookeys.966.55192.figure8</object-id><object-id xmlns:xlink="http://www.w3.org/1999/xlink" content-type="arpha" xlink:type="simple">EA2CD615-7938-5126-9178-E274F2479C73</object-id><label>Figure 8.</label><caption><p>Heads of males, showing color differences of face and frons, anterior views <bold>A</bold><italic><tp:taxon-name><tp:taxon-name-part taxon-name-part-type="genus" reg="Medetera">Medetera</tp:taxon-name-part> <tp:taxon-name-part taxon-name-part-type="species" reg="iviei">iviei</tp:taxon-name-part></tp:taxon-name></italic> sp. nov. <bold>B</bold><italic><tp:taxon-name><tp:taxon-name-part taxon-name-part-type="genus" reg="Medetera">M.</tp:taxon-name-part> <tp:taxon-name-part taxon-name-part-type="species" reg="crassicauda">crassicauda</tp:taxon-name-part></tp:taxon-name></italic> Robinson (Dominica, holotype). Scale bar: 0.5 mm.</p></caption><graphic xmlns:xlink="http://www.w3.org/1999/xlink" xlink:href="zookeys-966-057-g008.jpg" id="oo_450932.jpg" position="float" orientation="portrait" xlink:type="simple"><uri content-type="original_file" xlink:type="simple">https://binary.pensoft.net/fig/450932</uri></graphic></fig><fig id="F9" position="float" orientation="portrait"><object-id xmlns:xlink="http://www.w3.org/1999/xlink" content-type="doi" xlink:type="simple">10.3897/zookeys.966.55192.figure9</object-id><object-id xmlns:xlink="http://www.w3.org/1999/xlink" content-type="arpha" xlink:type="simple">23D32DC6-9317-54EA-953F-E0D517014B0C</object-id><label>Figure 9.</label><caption><p><italic><tp:taxon-name><tp:taxon-name-part taxon-name-part-type="genus" reg="Medetera">Medetera</tp:taxon-name-part> <tp:taxon-name-part taxon-name-part-type="species" reg="iviei">iviei</tp:taxon-name-part></tp:taxon-name></italic> sp. nov. apex of male hypopygium, left lateral. Abbreviations: epand-epandrium; d sur-dorsal lobe of surstylus; v sur-ventral lobe of surstylus. Scale bar: 0.25 mm.</p></caption><graphic xmlns:xlink="http://www.w3.org/1999/xlink" xlink:href="zookeys-966-057-g009.jpg" id="oo_450933.jpg" position="float" orientation="portrait" xlink:type="simple"><uri content-type="original_file" xlink:type="simple">https://binary.pensoft.net/fig/450933</uri></graphic></fig></tp:treatment-sec><ref-list><ref id="B67"><mixed-citation xmlns:xlink="http://www.w3.org/1999/xlink" xlink:type="simple"><person-group><name name-style="western"><surname>Robinson</surname><given-names>H</given-names></name></person-group> (<year>1975</year>) <article-title>Bredin-Archbold-Smithsonian Biological Survey of Dominica, the family <tp:taxon-name><tp:taxon-name-part taxon-name-part-type="family">Dolichopodidae</tp:taxon-name-part></tp:taxon-name> with some related Antillean and Panamanian species (<tp:taxon-name><tp:taxon-name-part taxon-name-part-type="order">Diptera</tp:taxon-name-part></tp:taxon-name>).</article-title><source>Smithsonian Contributions to Zoology</source><volume>185</volume>: <fpage>1</fpage>–<lpage>141</lpage>. <ext-link xlink:type="simple" ext-link-type="doi" xlink:href="10.5479/si.00810282.185">https://doi.org/10.5479/si.00810282.185</ext-link></mixed-citation></ref></ref-list></tp:taxon-treatment>
