# Supplementary material for: The Dolichopodidae (Diptera) of Montserrat, West Indies
Source: Zookeys. 2020 Sep 9;966:57–151. doi: 10.3897/zookeys.966.55192 (PMC7494662; doi:10.3897/zookeys.966.55192)
Supplement: XML Treatment for Medetera montserratensis [file zookeys.966.55192-treatment16.xml]

<!DOCTYPE tp:taxon-treatment
  PUBLIC "-//TaxonX//DTD Taxonomic Treatment Publishing DTD v0 20100105//EN" "tax-treatment-NSO.dtd">
<tp:taxon-treatment xmlns:tp="http://www.plazi.org/taxpub"><tp:treatment-meta><kwd-group><label>Taxon classification</label><kwd><named-content xmlns:xlink="http://www.w3.org/1999/xlink" content-type="kingdom">Animalia</named-content></kwd><kwd><named-content xmlns:xlink="http://www.w3.org/1999/xlink" content-type="order">Diptera</named-content></kwd><kwd><named-content xmlns:xlink="http://www.w3.org/1999/xlink" content-type="family">Dolichopodidae</named-content></kwd></kwd-group><mixed-citation publication-type="journal"><person-group><name><surname>Runyon</surname><given-names>Justin B.</given-names></name></person-group><article-title>The <tp:taxon-name><tp:taxon-name-part taxon-name-part-type="family">Dolichopodidae</tp:taxon-name-part></tp:taxon-name> (<tp:taxon-name><tp:taxon-name-part taxon-name-part-type="order">Diptera</tp:taxon-name-part></tp:taxon-name>) of Montserrat, West Indies</article-title><source>Zookeys</source><day>09</day><month>9</month><year>2020</year><volume>966</volume><fpage>57</fpage><lpage>151</lpage><pub-id pub-id-type="doi">10.3897/zookeys.966.55192</pub-id></mixed-citation></tp:treatment-meta><tp:nomenclature><tp:taxon-name><object-id xmlns:xlink="http://www.w3.org/1999/xlink" content-type="arpha" xlink:type="simple">B8208346-F9D4-5A17-955E-F3EA3488C7A4</object-id>
                <tp:taxon-name-part taxon-name-part-type="genus" reg="Medetera">Medetera</tp:taxon-name-part>
                <tp:taxon-name-part taxon-name-part-type="species" reg="montserratensis">montserratensis</tp:taxon-name-part>
                <object-id xmlns:xlink="http://www.w3.org/1999/xlink" content-type="zoobank" xlink:type="simple">http://zoobank.org/46F07ADF-90AB-46F4-859C-F4A9D1CC6CD2</object-id>
              </tp:taxon-name><tp:taxon-status xmlns:xlink="http://www.w3.org/1999/xlink" xlink:type="simple">sp. nov.</tp:taxon-status><xref ref-type="fig" rid="F10">Figs 10</xref><xref ref-type="fig" rid="F11">, 11</xref><xref ref-type="fig" rid="F12">, 12</xref><xref ref-type="fig" rid="F13">, 13</xref></tp:nomenclature><tp:treatment-sec sec-type="type material" id="SECID0EXZCI"><title>Type material.</title><p><bold><italic>Holotype</italic></bold>, ♂ labelled: “WEST INDIES: MONTSERRAT/ Fogarty Ghaut (Soldiers)/ <named-content xmlns:xlink="http://www.w3.org/1999/xlink" content-type="dwc:verbatimCoordinates" xlink:type="simple"><named-content content-type="geo-json" specific-use="{&#34;type&#34;:&#34;Point&#34;,&#34;coordinates&#34;:[-62.207333,16.773500]}" id="NCID0EF1CI" xlink:type="simple">16°46.41'N, 62°12.44'W</named-content></named-content>/ 21 June 2017, JB Runyon”; “HOLOTYPE/ ♂ <italic>Medetera</italic>/ <italic>montserratensis</italic>/ Runyon [red label]” (<named-content xmlns:xlink="http://www.w3.org/1999/xlink" content-type="dwc:institutional_code" xlink:type="simple">USNM</named-content>, type number <ext-link xmlns:xlink="http://www.w3.org/1999/xlink" ext-link-type="uri" xlink:href="http://hol.osu.edu/spmInfo.html?id=USNMENT01350609" xlink:type="simple">USNMENT01350609</ext-link>). <bold><italic>Paratypes</italic>: Montserrat</bold>: 1 ♂, 1 ♀, same data as holotype; 10 ♂, Runaway Ghaut, 175 m, <named-content xmlns:xlink="http://www.w3.org/1999/xlink" content-type="dwc:verbatimCoordinates" xlink:type="simple"><named-content content-type="geo-json" specific-use="{&#34;type&#34;:&#34;Point&#34;,&#34;coordinates&#34;:[-62.214833,16.757167]}" id="NCID0EH2CI" xlink:type="simple">16°45.43'N, 62°12.89'W</named-content></named-content>, 23 June 2017, J.B. Runyon; 1 ♀, Jack Boy Hill (top), 480 m, <named-content xmlns:xlink="http://www.w3.org/1999/xlink" content-type="dwc:verbatimCoordinates" xlink:type="simple"><named-content content-type="geo-json" specific-use="{&#34;type&#34;:&#34;Point&#34;,&#34;coordinates&#34;:[-62.181433,16.763283]}" id="NCID0EP2CI" xlink:type="simple">16°45.797'N, 62°10.886'W</named-content></named-content>, 25 June 2017, J.B. Runyon (<named-content xmlns:xlink="http://www.w3.org/1999/xlink" content-type="dwc:institutional_code" xlink:type="simple">MTEC</named-content>, <named-content xmlns:xlink="http://www.w3.org/1999/xlink" content-type="dwc:institutional_code" xlink:type="simple">USNM</named-content>).</p></tp:treatment-sec><tp:treatment-sec sec-type="description" id="SECID0E52CI"><title>Description.</title><p><bold>Male</bold> (Fig. <xref ref-type="fig" rid="F10">10</xref>). Body length 2.7–3.0 mm, wing length 2.5–2.8 × width 1.0–1.1 mm. <bold><italic>Head</italic></bold>: Face and frons metallic dark blue-violet to green with little to no pruinosity, clypeus with brown pruinosity. Palpus black, rounded, covered with short brown setae and one larger brown to black seta near apex. Proboscis black with relatively large yellowish setae along margin. Antenna black, scape and pedicel sometimes somewhat yellow-orange ventrally; first flagellomere short, blunt, somewhat compressed laterally; arista-like stylus apical, inserted in slight sinus. Lower postocular setae white to yellow-white. <bold><italic>Thorax</italic></bold>: Scutum dark metallic green with distinct violet reflections and slight grayish pruinosity, flattened area of posterior mesonotum reddish-copper; small setae yellow, large setae black; ca. 12 pairs of small yellow biseriate acrostichal setae that are not very distinct from numerous small setae covering anterior half of scutum, posterior-most pair of acrostichal setae diverging slightly; three pairs of large black dorsocentral setae; scutellum with two pairs of large black marginal setae, outer pair 3/4 as long as inner pair. Pleuron dark metallic bluish green with more grayish pruinosity than scutum; with 2–3 small yellow-brown to black setae on lower proepisternum. <bold><italic>Legs</italic></bold>: Coxae dark brown with extreme tips becoming yellowish, coxa II often somewhat yellowish laterally; with yellow-brown setae. Legs otherwise yellow. Femora I and II with row of longer yellow-brown <abbrev xmlns:xlink="http://www.w3.org/1999/xlink" xlink:title="posteroventral(ly)" id="ABBRID0ET3CI" xlink:type="simple">pv</abbrev> setae apically; femur II with short yellow ventral setae on basal half; femur III with setae on dorsal half brown, those on ventral half yellow, 2–3 distinct erect yellow-brown setae along middle of anterior surface and many longer erect brown <abbrev xmlns:xlink="http://www.w3.org/1999/xlink" xlink:title="anterodorsal(ly)" id="ABBRID0EX3CI" xlink:type="simple">ad</abbrev> setae at base. Tibia I without distinct setae, dorsal setulae brown, ventral setulae yellow; tibia II with setulae yellow to brown, with paired black dorsal setae near 1/3, five small brown apical setae; tibia III with setulae and most larger setae usually yellow, rather small brown <abbrev xmlns:xlink="http://www.w3.org/1999/xlink" xlink:title="anterodorsal(ly)" id="ABBRID0E23CI" xlink:type="simple">ad</abbrev> seta near 1/5 and at apex, 4–5 large usually yellow <abbrev xmlns:xlink="http://www.w3.org/1999/xlink" xlink:title="posterodorsal(ly)" id="ABBRID0E63CI" xlink:type="simple">pd</abbrev> setae. Tarsus I (Fig. <xref ref-type="fig" rid="F11">11A</xref>) with tarsomere I(2) flattened and broadened apically; tarsomere I(3) slightly longer than wide, rounded apically, concave on anterior surface; tarsomere I(4, 5) very small, combined length less than length of tarsomere I(3); tarsomere III(1) with minute black posterior spicule at base and several distinct small black apical setae. Ratios of tibia:tarsomeres: leg I: 36–20–10–11–2–4; leg II: 48–22–9–8–4–4; leg III: 64–12–24–16–6–5. <bold><italic>Wing</italic></bold>: Hyaline, oval, with brown veins. Vein R<sub>2+3</sub> nearly straight; R<sub>4+5</sub> curving slightly backwards on apical half of wing, approaching and nearly parallel near apex with M<sub>1</sub> which curves distinctly forward beyond crossvein dm-cu; crossvein dm-cu slightly longer than last part of CuA<sub>1</sub>. Calypter white with yellow-white setae. Halter knob and stem white. <bold><italic>Abdomen</italic></bold>: Stout basally, rather abruptly tapered distally, with yellow setae, metallic green with copper reflections, obscured by little or no pruinosity. Sternites brown with many short pale yellow setae. Hypopygium (Fig. <xref ref-type="fig" rid="F12">12</xref>) on a peduncle created by segments VI and VII; tergite VI setose; segment VII dark brown with tergite setose, sternite bare and rather flattened ventrally and strongly sclerotized. Hypopygial foramen left basolateral. Sternite VIII relatively large, dark brown, forming a setose cap-like cover over hypopygial foramen. Epandrium elongate oval, 3 × as long as wide, brown dorsally and at base, becoming yellow ventrally, with two small ventral setae near apex. Surstylus yellow, with two large lobes; dorsal lobe with patch of sensilla and three or four small setae at apex; ventral lobe shallowly cordate apically, with large branched seta near 1/2 and finger-like medial lobe near base. Cercus yellow with yellow setae and hairs, rounded dorsally, rather flat ventrally, with small finger-like apical lobe. Phallus simple, narrow with round apex, slightly longer than hypandrium. Hypandrium arising near mid-length of epandrium, and forming hood over phallus, more sclerotized along ventral margin.</p><p><bold>Female.</bold> Body length 3.1–3.2 mm, wing length 2.7–2.8 × width 1.1–1.2 mm. Similar to male, but tarsus I plain with ratios of tarsomeres: 18-10-7-3-4.</p></tp:treatment-sec><tp:treatment-sec sec-type="etymology" id="SECID0E44CI"><title>Etymology.</title><p>This species is named for the island of Montserrat.</p></tp:treatment-sec><tp:treatment-sec sec-type="distribution" id="SECID0EC5CI"><title>Distribution.</title><p>Montserrat.</p></tp:treatment-sec><tp:treatment-sec sec-type="remarks" id="SECID0EH5CI"><title>Remarks.</title><p><italic><tp:taxon-name><tp:taxon-name-part taxon-name-part-type="genus" reg="Medetera">Medetera</tp:taxon-name-part> <tp:taxon-name-part taxon-name-part-type="species" reg="montserratensis">montserratensis</tp:taxon-name-part></tp:taxon-name></italic> belongs to the <italic><tp:taxon-name><tp:taxon-name-part taxon-name-part-type="genus" reg="Medetera">M.</tp:taxon-name-part> <tp:taxon-name-part taxon-name-part-type="species" reg="aberrans">aberrans</tp:taxon-name-part></tp:taxon-name></italic> species group that is characterized in part by having tarsomeres I (2, 3) flattened and modified (for other group characters see <xref ref-type="bibr" rid="B10">Bickel and Arnaud 2011</xref>). The <italic><tp:taxon-name><tp:taxon-name-part taxon-name-part-type="genus" reg="Medetera"/><tp:taxon-name-part taxon-name-part-type="species" reg="aberrans">aberrans</tp:taxon-name-part></tp:taxon-name></italic> group contains 27 species in the Neotropics (<xref ref-type="bibr" rid="B94">Yang et al. 2006</xref>, as <italic><tp:taxon-name><tp:taxon-name-part taxon-name-part-type="genus" reg="Saccopheronta">Saccopheronta</tp:taxon-name-part></tp:taxon-name></italic> Becker), but only <italic><tp:taxon-name><tp:taxon-name-part taxon-name-part-type="genus" reg="Medetera">M.</tp:taxon-name-part> <tp:taxon-name-part taxon-name-part-type="species" reg="montserratensis">montserratensis</tp:taxon-name-part></tp:taxon-name></italic>, <italic><tp:taxon-name><tp:taxon-name-part taxon-name-part-type="genus" reg="Medetera">M.</tp:taxon-name-part> <tp:taxon-name-part taxon-name-part-type="species" reg="steyskali">steyskali</tp:taxon-name-part></tp:taxon-name></italic> Robinson (Dominica), <italic><tp:taxon-name><tp:taxon-name-part taxon-name-part-type="genus" reg="Medetera">M.</tp:taxon-name-part> <tp:taxon-name-part taxon-name-part-type="species" reg="excavata">excavata</tp:taxon-name-part></tp:taxon-name></italic> (Becker) (Bolivia, Peru), and <italic><tp:taxon-name><tp:taxon-name-part taxon-name-part-type="genus" reg="Medetera">M.</tp:taxon-name-part> <tp:taxon-name-part taxon-name-part-type="species" reg="metallina">metallina</tp:taxon-name-part></tp:taxon-name></italic> (Becker) (Peru) have wholly yellow femora (the latter two species have “red-yellow” legs in contrast to the bright yellow legs of <italic><tp:taxon-name><tp:taxon-name-part taxon-name-part-type="genus" reg="Medetera">M.</tp:taxon-name-part> <tp:taxon-name-part taxon-name-part-type="species" reg="montserratensis">montserratensis</tp:taxon-name-part></tp:taxon-name></italic> and <italic><tp:taxon-name><tp:taxon-name-part taxon-name-part-type="genus" reg="Medetera">M.</tp:taxon-name-part> <tp:taxon-name-part taxon-name-part-type="species" reg="steyskali">steyskali</tp:taxon-name-part></tp:taxon-name></italic>). <italic><tp:taxon-name><tp:taxon-name-part taxon-name-part-type="genus" reg="Medetera">Medetera</tp:taxon-name-part> <tp:taxon-name-part taxon-name-part-type="species" reg="montserratensis">montserratensis</tp:taxon-name-part></tp:taxon-name></italic> and <italic><tp:taxon-name><tp:taxon-name-part taxon-name-part-type="genus" reg="Medetera">M.</tp:taxon-name-part> <tp:taxon-name-part taxon-name-part-type="species" reg="steyskali">steyskali</tp:taxon-name-part></tp:taxon-name></italic> both are distinct from <italic><tp:taxon-name><tp:taxon-name-part taxon-name-part-type="genus" reg="Medetera">M.</tp:taxon-name-part> <tp:taxon-name-part taxon-name-part-type="species" reg="excavata">excavata</tp:taxon-name-part></tp:taxon-name></italic> which has an excavated tarsus I(3) (<xref ref-type="bibr" rid="B4">Becker 1922</xref>: fig. 55) and <italic><tp:taxon-name><tp:taxon-name-part taxon-name-part-type="genus" reg="Medetera">M.</tp:taxon-name-part> <tp:taxon-name-part taxon-name-part-type="species" reg="metallina">metallina</tp:taxon-name-part></tp:taxon-name></italic> which has black postorbital setae. <italic><tp:taxon-name><tp:taxon-name-part taxon-name-part-type="genus" reg="Medetera">Medetera</tp:taxon-name-part> <tp:taxon-name-part taxon-name-part-type="species" reg="montserratensis">montserratensis</tp:taxon-name-part></tp:taxon-name></italic> is very similar to <italic><tp:taxon-name><tp:taxon-name-part taxon-name-part-type="genus" reg="Medetera">M.</tp:taxon-name-part> <tp:taxon-name-part taxon-name-part-type="species" reg="steyskali">steyskali</tp:taxon-name-part></tp:taxon-name></italic>, and the two are likely sister taxa, but differs in having tarsomeres I (2, 3) broader (Fig. <xref ref-type="fig" rid="F11">11</xref>) and in small details in the shape of surstylar lobes (e.g., shape of the finger-like medial lobe).</p><p>Adults of <italic><tp:taxon-name><tp:taxon-name-part taxon-name-part-type="genus" reg="Medetera">Medetera</tp:taxon-name-part> <tp:taxon-name-part taxon-name-part-type="species" reg="montserratensis">montserratensis</tp:taxon-name-part></tp:taxon-name></italic> were found on trunks of large palm trees, several times seen occurring in small aggregations of 4–6 individuals that were mostly males (Fig. <xref ref-type="fig" rid="F13">13</xref>).</p><fig id="F10" position="float" orientation="portrait"><object-id xmlns:xlink="http://www.w3.org/1999/xlink" content-type="doi" xlink:type="simple">10.3897/zookeys.966.55192.figure10</object-id><object-id xmlns:xlink="http://www.w3.org/1999/xlink" content-type="arpha" xlink:type="simple">162DCAE7-698C-57F8-9969-895B555F554E</object-id><label>Figure 10.</label><caption><p><italic><tp:taxon-name><tp:taxon-name-part taxon-name-part-type="genus" reg="Medetera">Medetera</tp:taxon-name-part> <tp:taxon-name-part taxon-name-part-type="species" reg="montserratensis">montserratensis</tp:taxon-name-part></tp:taxon-name></italic> sp. nov. habitus of male holotype, left lateral. Scale bar: 1.0 mm.</p></caption><graphic xmlns:xlink="http://www.w3.org/1999/xlink" xlink:href="zookeys-966-057-g010.jpg" id="oo_450934.jpg" position="float" orientation="portrait" xlink:type="simple"><uri content-type="original_file" xlink:type="simple">https://binary.pensoft.net/fig/450934</uri></graphic></fig><fig id="F11" position="float" orientation="portrait"><object-id xmlns:xlink="http://www.w3.org/1999/xlink" content-type="doi" xlink:type="simple">10.3897/zookeys.966.55192.figure11</object-id><object-id xmlns:xlink="http://www.w3.org/1999/xlink" content-type="arpha" xlink:type="simple">C7885902-5911-5329-B41E-F9B2C03494A4</object-id><label>Figure 11.</label><caption><p>Tarsus I of males, posterior view <bold>A</bold><italic><tp:taxon-name><tp:taxon-name-part taxon-name-part-type="genus" reg="Medetera">Medetera</tp:taxon-name-part> <tp:taxon-name-part taxon-name-part-type="species" reg="montserratensis">montserratensis</tp:taxon-name-part></tp:taxon-name></italic> sp. nov. <bold>B</bold><italic><tp:taxon-name><tp:taxon-name-part taxon-name-part-type="genus" reg="Medetera">Medetera</tp:taxon-name-part> <tp:taxon-name-part taxon-name-part-type="species" reg="steyskali">steyskali</tp:taxon-name-part></tp:taxon-name></italic> Robinson (Dominica). Scale bar: 0.25 mm.</p></caption><graphic xmlns:xlink="http://www.w3.org/1999/xlink" xlink:href="zookeys-966-057-g011.jpg" id="oo_450935.jpg" position="float" orientation="portrait" xlink:type="simple"><uri content-type="original_file" xlink:type="simple">https://binary.pensoft.net/fig/450935</uri></graphic></fig><fig id="F12" position="float" orientation="portrait"><object-id xmlns:xlink="http://www.w3.org/1999/xlink" content-type="doi" xlink:type="simple">10.3897/zookeys.966.55192.figure12</object-id><object-id xmlns:xlink="http://www.w3.org/1999/xlink" content-type="arpha" xlink:type="simple">CA79F68A-4590-598E-8293-61EE319E66C8</object-id><label>Figure 12.</label><caption><p><italic><tp:taxon-name><tp:taxon-name-part taxon-name-part-type="genus" reg="Medetera">Medetera</tp:taxon-name-part> <tp:taxon-name-part taxon-name-part-type="species" reg="montserratensis">montserratensis</tp:taxon-name-part></tp:taxon-name></italic> sp. nov. male terminalia, left lateral view. Abbreviations: epand-epandrium; hypand-hypandrium; T-tergite; S-sernite. Scale bar: 0.5 mm.</p></caption><graphic xmlns:xlink="http://www.w3.org/1999/xlink" xlink:href="zookeys-966-057-g012.jpg" id="oo_450936.jpg" position="float" orientation="portrait" xlink:type="simple"><uri content-type="original_file" xlink:type="simple">https://binary.pensoft.net/fig/450936</uri></graphic></fig><fig id="F13" position="float" orientation="portrait"><object-id xmlns:xlink="http://www.w3.org/1999/xlink" content-type="doi" xlink:type="simple">10.3897/zookeys.966.55192.figure13</object-id><object-id xmlns:xlink="http://www.w3.org/1999/xlink" content-type="arpha" xlink:type="simple">EB32171F-5839-59F8-B00A-5E97704D797C</object-id><label>Figure 13.</label><caption><p><italic><tp:taxon-name><tp:taxon-name-part taxon-name-part-type="genus" reg="Medetera">Medetera</tp:taxon-name-part> <tp:taxon-name-part taxon-name-part-type="species" reg="montserratensis">montserratensis</tp:taxon-name-part></tp:taxon-name></italic> sp. nov., group of four males on palm trunk in Runaway Ghaut, Montserrat, 23 June 2017. Photograph by Justin Runyon.</p></caption><graphic xmlns:xlink="http://www.w3.org/1999/xlink" xlink:href="zookeys-966-057-g013.jpg" id="oo_450937.jpg" position="float" orientation="portrait" xlink:type="simple"><uri content-type="original_file" xlink:type="simple">https://binary.pensoft.net/fig/450937</uri></graphic></fig></tp:treatment-sec><ref-list><ref id="B10"><mixed-citation xmlns:xlink="http://www.w3.org/1999/xlink" xlink:type="simple"><person-group><name name-style="western"><surname>Bickel</surname><given-names>DJ</given-names></name><name name-style="western"><surname>Arnaud</surname><given-names>Jr PH</given-names></name></person-group> (<year>2011</year>) <article-title><italic><tp:taxon-name><tp:taxon-name-part taxon-name-part-type="genus">Medetera</tp:taxon-name-part> <tp:taxon-name-part taxon-name-part-type="species">johnthomasi</tp:taxon-name-part></tp:taxon-name></italic> (<tp:taxon-name><tp:taxon-name-part taxon-name-part-type="order">Diptera</tp:taxon-name-part></tp:taxon-name>: <tp:taxon-name><tp:taxon-name-part taxon-name-part-type="family">Dolichopodidae</tp:taxon-name-part></tp:taxon-name>), a new species from California with notes on the <italic><tp:taxon-name><tp:taxon-name-part taxon-name-part-type="genus"/><tp:taxon-name-part taxon-name-part-type="species">aberrans</tp:taxon-name-part></tp:taxon-name></italic> species group.</article-title><source>The Pan-Pacific Entomologist</source><volume>87</volume>: <fpage>124</fpage>–<lpage>129</lpage>. <ext-link xlink:type="simple" ext-link-type="doi" xlink:href="10.3956/2011-09.1">https://doi.org/10.3956/2011-09.1</ext-link></mixed-citation></ref><ref id="B94"><mixed-citation xmlns:xlink="http://www.w3.org/1999/xlink" xlink:type="simple"><person-group><name name-style="western"><surname>Yang</surname><given-names>D</given-names></name><name name-style="western"><surname>Zhu</surname><given-names>Y</given-names></name><name name-style="western"><surname>Wang</surname><given-names>M</given-names></name><name name-style="western"><surname>Zhang</surname><given-names>L</given-names></name></person-group> (<year>2006</year>) <source>World Catalog of <tp:taxon-name><tp:taxon-name-part taxon-name-part-type="family">Dolichopodidae</tp:taxon-name-part></tp:taxon-name> (<tp:taxon-name><tp:taxon-name-part taxon-name-part-type="class">Insecta</tp:taxon-name-part></tp:taxon-name>: <tp:taxon-name><tp:taxon-name-part taxon-name-part-type="order">Diptera</tp:taxon-name-part></tp:taxon-name>).</source><publisher-name>China Agricultural University Press</publisher-name>, <publisher-loc>Beijing</publisher-loc>, <size units="page">704 pp</size>.</mixed-citation></ref><ref id="B4"><mixed-citation xmlns:xlink="http://www.w3.org/1999/xlink" xlink:type="simple"><person-group><name name-style="western"><surname>Becker</surname><given-names>T</given-names></name></person-group> (<year>1922</year>) Dipterologische Studien, <tp:taxon-name><tp:taxon-name-part taxon-name-part-type="family">Dolichopodidae</tp:taxon-name-part></tp:taxon-name>. B. Nearktische und Neotropische Region. Abhandlungen der Zoologisch-Botanischen Gesellschaft in Wein (1921) 13(1): 1–394. <ext-link xlink:type="simple" ext-link-type="doi" xlink:href="10.5962/bhl.title.9607">https://doi.org/10.5962/bhl.title.9607</ext-link></mixed-citation></ref></ref-list></tp:taxon-treatment>
