# Supplementary material for: The Dolichopodidae (Diptera) of Montserrat, West Indies
Source: Zookeys. 2020 Sep 9;966:57–151. doi: 10.3897/zookeys.966.55192 (PMC7494662; doi:10.3897/zookeys.966.55192)
Supplement: XML Treatment for Medetera pseudonigripes [file zookeys.966.55192-treatment17.xml]

<!DOCTYPE tp:taxon-treatment
  PUBLIC "-//TaxonX//DTD Taxonomic Treatment Publishing DTD v0 20100105//EN" "tax-treatment-NSO.dtd">
<tp:taxon-treatment xmlns:tp="http://www.plazi.org/taxpub"><tp:treatment-meta><kwd-group><label>Taxon classification</label><kwd><named-content xmlns:xlink="http://www.w3.org/1999/xlink" content-type="kingdom">Animalia</named-content></kwd><kwd><named-content xmlns:xlink="http://www.w3.org/1999/xlink" content-type="order">Diptera</named-content></kwd><kwd><named-content xmlns:xlink="http://www.w3.org/1999/xlink" content-type="family">Dolichopodidae</named-content></kwd></kwd-group><mixed-citation publication-type="journal"><person-group><name><surname>Runyon</surname><given-names>Justin B.</given-names></name></person-group><article-title>The <tp:taxon-name><tp:taxon-name-part taxon-name-part-type="family">Dolichopodidae</tp:taxon-name-part></tp:taxon-name> (<tp:taxon-name><tp:taxon-name-part taxon-name-part-type="order">Diptera</tp:taxon-name-part></tp:taxon-name>) of Montserrat, West Indies</article-title><source>Zookeys</source><day>09</day><month>9</month><year>2020</year><volume>966</volume><fpage>57</fpage><lpage>151</lpage><pub-id pub-id-type="doi">10.3897/zookeys.966.55192</pub-id></mixed-citation></tp:treatment-meta><tp:nomenclature><tp:taxon-name><object-id xmlns:xlink="http://www.w3.org/1999/xlink" content-type="arpha" xlink:type="simple">261C1D29-1847-5DF6-8B74-37F2FD4CD40E</object-id>
                <tp:taxon-name-part taxon-name-part-type="genus" reg="Medetera">Medetera</tp:taxon-name-part>
                <tp:taxon-name-part taxon-name-part-type="species" reg="pseudonigripes">pseudonigripes</tp:taxon-name-part>
              </tp:taxon-name><tp:taxon-authority>Robinson</tp:taxon-authority><tp:nomenclature-citation-list><tp:nomenclature-citation><tp:taxon-name>
                    <tp:taxon-name-part taxon-name-part-type="genus" reg="Medetera">Medetera</tp:taxon-name-part> <tp:taxon-name-part taxon-name-part-type="species" reg="pseudonigripes">pseudonigripes</tp:taxon-name-part></tp:taxon-name><comment>Robinson, 1975: 28.</comment></tp:nomenclature-citation></tp:nomenclature-citation-list></tp:nomenclature><tp:treatment-sec sec-type="material" id="SECID0EBJDI"><title>Material examined.</title><p><bold>Dominica: <italic>Holotype</italic></bold> ♂, Clarke Hall, 7 March 1964, H. Robinson (<named-content xmlns:xlink="http://www.w3.org/1999/xlink" content-type="dwc:institutional_code" xlink:type="simple">USNM</named-content>). <bold>Montserrat</bold>: 2 ♂, Cassava Ghaut, Beattie House, 21–30 June 2002, uv light, M.A. Ivie; 1 ♂, same as previous, 6–30 June 2002, A. Krakower; 1 ♂, rental house in Old Town, <named-content xmlns:xlink="http://www.w3.org/1999/xlink" content-type="dwc:verbatimCoordinates" xlink:type="simple"><named-content content-type="geo-json" specific-use="{&#34;type&#34;:&#34;Point&#34;,&#34;coordinates&#34;:[-62.228517,16.746583]}" id="NCID0EVJDI" xlink:type="simple">16°44.795'N, 62°13.711'W</named-content></named-content>, 19 June 2017, J.B. Runyon. <bold>St. Lucia</bold>: Micoud District, Mamiku Gardens, 10–15 m, <named-content xmlns:xlink="http://www.w3.org/1999/xlink" content-type="dwc:verbatimCoordinates" xlink:type="simple"><named-content content-type="geo-json" specific-use="{&#34;type&#34;:&#34;Point&#34;,&#34;coordinates&#34;:[-60.901167,13.868500]}" id="NCID0E6JDI" xlink:type="simple">13°52.11'N, 60°54.07'W</named-content></named-content>, 9 May 2009, J.B. Runyon; 5 ♂, 1 ♀, nr. Micoud, trail to Fond Bay, 15 m, <named-content xmlns:xlink="http://www.w3.org/1999/xlink" content-type="dwc:verbatimCoordinates" xlink:type="simple"><named-content content-type="geo-json" specific-use="{&#34;type&#34;:&#34;Point&#34;,&#34;coordinates&#34;:[-60.895000,13.830000]}" id="NCID0EHKDI" xlink:type="simple">13°49'48"N, 60°53'42"W</named-content></named-content>, 16–22 May 2009, Malaise, S.D. Gaimari &amp; A.R. Cline; 1 ♂, Barre de L’Isle trail, 285 m, 13.93268N, 60.95775W, 18–30 May 2009, Malaise, R.C. Winton &amp; L.L. Ivie (<named-content xmlns:xlink="http://www.w3.org/1999/xlink" content-type="dwc:institutional_code" xlink:type="simple">MTEC</named-content>, <named-content xmlns:xlink="http://www.w3.org/1999/xlink" content-type="dwc:institutional_code" xlink:type="simple">USNM</named-content>).</p></tp:treatment-sec><tp:treatment-sec sec-type="distribution" id="SECID0EWKDI"><title>Distribution.</title><p>Dominica, Montserrat, St. Lucia.</p></tp:treatment-sec><tp:treatment-sec sec-type="remarks" id="SECID0E2KDI"><title>Remarks.</title><p>The tibiae in specimens from Montserrat are mostly yellow whereas those from Dominica and St. Lucia are mostly brown, but otherwise appear conspecific. The drawing of male genitalia of <italic><tp:taxon-name><tp:taxon-name-part taxon-name-part-type="genus" reg="Medetera">M.</tp:taxon-name-part> <tp:taxon-name-part taxon-name-part-type="species" reg="pseudonigripes">pseudonigripes</tp:taxon-name-part></tp:taxon-name></italic> in <xref ref-type="bibr" rid="B67">Robinson (1975</xref>: fig. 25) shows the surstylus pointed, but it is actually narrowly spatulate with tip shallowly concave or notched. This species belongs to the <italic><tp:taxon-name><tp:taxon-name-part taxon-name-part-type="genus" reg="Medetera">M.</tp:taxon-name-part> <tp:taxon-name-part taxon-name-part-type="species" reg="isobellae">isobellae</tp:taxon-name-part></tp:taxon-name></italic> species group most notably in having the surstyli fused into expanded apical lobe with modified setae medially (<xref ref-type="bibr" rid="B5">Bickel 1985</xref>). <italic><tp:taxon-name><tp:taxon-name-part taxon-name-part-type="genus" reg="Medetera">M.</tp:taxon-name-part> <tp:taxon-name-part taxon-name-part-type="species" reg="pseudonigripes">pseudonigripes</tp:taxon-name-part></tp:taxon-name></italic> is very similar to the Nearctic <italic><tp:taxon-name><tp:taxon-name-part taxon-name-part-type="genus" reg="Medetera">M.</tp:taxon-name-part> <tp:taxon-name-part taxon-name-part-type="species" reg="isobellae">isobellae</tp:taxon-name-part></tp:taxon-name></italic> Bickel, but the latter species has the surstylus much broader apically with the tip not concave or notched.</p></tp:treatment-sec><ref-list><ref id="B67"><mixed-citation xmlns:xlink="http://www.w3.org/1999/xlink" xlink:type="simple"><person-group><name name-style="western"><surname>Robinson</surname><given-names>H</given-names></name></person-group> (<year>1975</year>) <article-title>Bredin-Archbold-Smithsonian Biological Survey of Dominica, the family <tp:taxon-name><tp:taxon-name-part taxon-name-part-type="family">Dolichopodidae</tp:taxon-name-part></tp:taxon-name> with some related Antillean and Panamanian species (<tp:taxon-name><tp:taxon-name-part taxon-name-part-type="order">Diptera</tp:taxon-name-part></tp:taxon-name>).</article-title><source>Smithsonian Contributions to Zoology</source><volume>185</volume>: <fpage>1</fpage>–<lpage>141</lpage>. <ext-link xlink:type="simple" ext-link-type="doi" xlink:href="10.5479/si.00810282.185">https://doi.org/10.5479/si.00810282.185</ext-link></mixed-citation></ref><ref id="B5"><mixed-citation xmlns:xlink="http://www.w3.org/1999/xlink" xlink:type="simple"><person-group><name name-style="western"><surname>Bickel</surname><given-names>DJ</given-names></name></person-group> (<year>1985</year>) <article-title>A revision of the Nearctic <italic><tp:taxon-name><tp:taxon-name-part taxon-name-part-type="genus">Medetera</tp:taxon-name-part></tp:taxon-name></italic> (<tp:taxon-name><tp:taxon-name-part taxon-name-part-type="order">Diptera</tp:taxon-name-part></tp:taxon-name>: <tp:taxon-name><tp:taxon-name-part taxon-name-part-type="family">Dolichopodidae</tp:taxon-name-part></tp:taxon-name>). U.S.</article-title><source>Department of Agriculture, Technical Bulletin</source><volume>1692</volume>: <fpage>1</fpage>–<lpage>109</lpage>.</mixed-citation></ref></ref-list></tp:taxon-treatment>
