# Supplementary material for: The Dolichopodidae (Diptera) of Montserrat, West Indies
Source: Zookeys. 2020 Sep 9;966:57–151. doi: 10.3897/zookeys.966.55192 (PMC7494662; doi:10.3897/zookeys.966.55192)
Supplement: XML Treatment for Systenus ladonnae [file zookeys.966.55192-treatment18.xml]

<!DOCTYPE tp:taxon-treatment
  PUBLIC "-//TaxonX//DTD Taxonomic Treatment Publishing DTD v0 20100105//EN" "tax-treatment-NSO.dtd">
<tp:taxon-treatment xmlns:tp="http://www.plazi.org/taxpub"><tp:treatment-meta><kwd-group><label>Taxon classification</label><kwd><named-content xmlns:xlink="http://www.w3.org/1999/xlink" content-type="kingdom">Animalia</named-content></kwd><kwd><named-content xmlns:xlink="http://www.w3.org/1999/xlink" content-type="order">Diptera</named-content></kwd><kwd><named-content xmlns:xlink="http://www.w3.org/1999/xlink" content-type="family">Dolichopodidae</named-content></kwd></kwd-group><mixed-citation publication-type="journal"><person-group><name><surname>Runyon</surname><given-names>Justin B.</given-names></name></person-group><article-title>The <tp:taxon-name><tp:taxon-name-part taxon-name-part-type="family">Dolichopodidae</tp:taxon-name-part></tp:taxon-name> (<tp:taxon-name><tp:taxon-name-part taxon-name-part-type="order">Diptera</tp:taxon-name-part></tp:taxon-name>) of Montserrat, West Indies</article-title><source>Zookeys</source><day>09</day><month>9</month><year>2020</year><volume>966</volume><fpage>57</fpage><lpage>151</lpage><pub-id pub-id-type="doi">10.3897/zookeys.966.55192</pub-id></mixed-citation></tp:treatment-meta><tp:nomenclature><tp:taxon-name><object-id xmlns:xlink="http://www.w3.org/1999/xlink" content-type="arpha" xlink:type="simple">85D74600-8C42-58D6-9DEC-52CE50A84A95</object-id>
                <tp:taxon-name-part taxon-name-part-type="genus" reg="Systenus">Systenus</tp:taxon-name-part>
                <tp:taxon-name-part taxon-name-part-type="species" reg="ladonnae">ladonnae</tp:taxon-name-part>
                <object-id xmlns:xlink="http://www.w3.org/1999/xlink" content-type="zoobank" xlink:type="simple">http://zoobank.org/20575311-14CB-4EC6-A3E8-7F1BE369715F</object-id>
              </tp:taxon-name><tp:taxon-authority>sp. nov .</tp:taxon-authority><xref ref-type="fig" rid="F14">Figs 14</xref><xref ref-type="fig" rid="F15">, 15</xref></tp:nomenclature><tp:treatment-sec sec-type="type material" id="SECID0EOODI"><title>Type material.</title><p><bold><italic>Holotype</italic></bold>, ♂ labelled: “MONTSERRAT: Cassava/ Ghaut, Beattie House/ <named-content xmlns:xlink="http://www.w3.org/1999/xlink" content-type="dwc:verbatimCoordinates" xlink:type="simple"><named-content content-type="geo-json" specific-use="{&#34;type&#34;:&#34;Point&#34;,&#34;coordinates&#34;:[-62.215833,16.765167]}" id="NCID0E3ODI" xlink:type="simple">16°45.91'N, 62°12.95W</named-content></named-content>/ 04–23MAR2002, 632 ft./ A. Krakower, Malaise” “HOLOTYPE/ ♂ <italic>Systenus</italic>/ <italic>ladonnae</italic>/ Runyon [red label]” (<named-content xmlns:xlink="http://www.w3.org/1999/xlink" content-type="dwc:institutional_code" xlink:type="simple">USNM</named-content>, type number <ext-link xmlns:xlink="http://www.w3.org/1999/xlink" ext-link-type="uri" xlink:href="http://hol.osu.edu/spmInfo.html?id=USNMENT01350610" xlink:type="simple">USNMENT01350610</ext-link>). <bold><italic>Paratypes</italic></bold>: <bold>Dominica</bold>: 1 ♀, Cabrits National Park, East Cabrits Trail, 15.58564N, 61.47210W, Malaise, 30 May–7 June 2011, M.A. &amp; L.L. Ivie. <bold>Montserrat</bold>: 1 ♂, same data as holotype, 23 March–3 April 2002, uv light, K.A. Marske; 1 ♂, Hill above Hope Ghaut, <named-content xmlns:xlink="http://www.w3.org/1999/xlink" content-type="dwc:verbatimCoordinates" xlink:type="simple"><named-content content-type="geo-json" specific-use="{&#34;type&#34;:&#34;Point&#34;,&#34;coordinates&#34;:[-62.212333,16.752833]}" id="NCID0EBQDI" xlink:type="simple">16°45.17'N, 62°12.74'W</named-content></named-content>, canopy fogging at dawn, 4 December 2002, 1,051 ft, J. Boatswain &amp; J. Martin. <bold>Nevis</bold>: 1 ♂, Lover’s Beach, 17.20451N, 62.60577W, 21 March 2017, Malaise, W. Smithen; 1 ♀, same as previous, 26 April 2017. <bold>St. Kitts</bold>: 1 ♀, Dos d’Ane Pond Trail, <named-content xmlns:xlink="http://www.w3.org/1999/xlink" content-type="dwc:verbatimCoordinates" xlink:type="simple"><named-content content-type="geo-json" specific-use="{&#34;type&#34;:&#34;Point&#34;,&#34;coordinates&#34;:[-62.800200,17.334150]}" id="NCID0ENQDI" xlink:type="simple">17°20.049'N, 62°48.012'W</named-content></named-content>, Malaise, 31 July–12 August 2017 (<named-content xmlns:xlink="http://www.w3.org/1999/xlink" content-type="dwc:institutional_code" xlink:type="simple">MTEC</named-content>, <named-content xmlns:xlink="http://www.w3.org/1999/xlink" content-type="dwc:institutional_code" xlink:type="simple">USNM</named-content>).</p><p><bold>Description. Male</bold> (Fig. <xref ref-type="fig" rid="F14">14A–C</xref>). Body length 2.9 mm, wing length 2.6 × width 0.9 mm. <bold><italic>Head</italic></bold>: Face narrowed below but eyes distinctly separated (ca. five ommatidia wide at narrowest point); face and frons dark metallic green with some violet reflections, covered with thick grayish pruinosity. Palpus yellow with short black setae and one larger seta near apex. Proboscis yellow, keel-like, projecting anteriorly. Antenna (Fig. <xref ref-type="fig" rid="F14">14C</xref>) with scape and pedicel yellowish, scape without dorsal setae; first flagellomere yellow on approximately basal third below, otherwise brown, subrectangular basally and abruptly narrowed to elongate tapering point in distal half, covered with short thick pubescence; arista-like stylus apical, short, length subequal to basal width of first flagellomere. Postcranium dorsally concave. Postocular setae in a single row, wholly white. <bold><italic>Thorax</italic></bold>: Scutum dark metallic green with a bronze stripe between acrostichal setae, covered with rather dense light gray pruinosity; posterior mesonotum distinctly flattened; ca. 12 pairs of biseriate acrostichal setae; six strong dorsocentral setae; scutellum with two pairs of large marginal setae, lateral pair smaller. Pleuron wholly green with dense light grey pruinosity; proepisternum with one strong ventrally projecting white seta above base of coxa I. <bold><italic>Legs</italic></bold>: Coxa I yellow with approximately basal half brown, with yellow setae on anterior surface, those near apex large; coxa II dark brown with yellow anterior setae, without lateral seta; coxa III dark brown with apex becoming yellow, with large yellow <abbrev xmlns:xlink="http://www.w3.org/1999/xlink" xlink:title="anterodorsal(ly)" id="ABBRID0ERRDI" xlink:type="simple">ad</abbrev> seta near 1/2. Remainder of legs yellow, except distal tarsomeres brownish. Femora lacking anterior preapical setae; femora II and III with ventral surface appearing fuzzy due to very short yellow microsetulae. Tibiae I and II covered with short ivory-colored vestiture; tibia I bare of major setae; tibia II with black dorsal and <abbrev xmlns:xlink="http://www.w3.org/1999/xlink" xlink:title="anterodorsal(ly)" id="ABBRID0EVRDI" xlink:type="simple">ad</abbrev> seta near 1/5, with two black apical setae anteriorly, remainder of apical setae very short; tibia III with 4–5 <abbrev xmlns:xlink="http://www.w3.org/1999/xlink" xlink:title="posterodorsal(ly)" id="ABBRID0EZRDI" xlink:type="simple">pd</abbrev> setae scattered along length. Tarsus III covered in short, stiff setulae which are longest ventrally (length subequal to width of tarsomeres). Ratios of tibia:tarsomeres: leg I: 18–8–5–3–2–2; leg II: 22–12–8–5–3–2; leg III: 26–5–12–6–4–3. <bold><italic>Wing</italic></bold> (Fig. <xref ref-type="fig" rid="F14">14B</xref>): Hyaline, but with apical brown maculation between R<sub>4+5</sub> and M<sub>1</sub> that is immediately preceded by a similar-sized white spot with white microtrichia; vein R<sub>4+5</sub> nearly straight then bent posteriorly near apex; vein M<sub>1</sub> bowed beyond crossvein dm-cu so that veins R<sub>4+5</sub> and M<sub>1</sub> diverge and then converge near apex. Calypter yellow with fan of yellow-brown setae. Halter pale yellow. <bold><italic>Abdomen</italic></bold>: Metallic green with bronze reflections and dusting of gray pruinosity; posterior margin of tergite I with row of long brown to black setae, tergites otherwise covered with short brown to black setae. Sternites II–VI membranous or only weakly sclerotized, somewhat recessed; sternite VIII forming a setose cap-like cover over hypopygial foramen. Hypopygium (Fig. <xref ref-type="fig" rid="F15">15</xref>) on an elongate narrow peduncle formed by tergite and sternite VII that are separated by partially sclerotized pleural membrane, sternite VII glabrous, tergite VII setose. Hypopygial foramen left lateral near base. Epandrium dark brown, a little longer than wide. Surstylus yellow, antler-shaped, with rather large dorsal lobe before 1/2, small setae-bearing ventral lobe near 1/2, and long, slender finger-like apical lobe. Cercus yellow, with rounded swollen base, elongate and digitiform distally with many yellow setae. Phallus simple, rather broad throughout and narrowed near apex, arching dorsally on apical half. Hypandrium somewhat wishbone-shaped in ventral view, up curved distally in lateral view, attached to epandrium by a membrane.</p><p><bold>Female.</bold> Body length 2.7–3.0 mm, wing length 2.5–2.6 × width 0.9–1.0 mm. Similar to male, but face wider (width slightly less than width of first flagellomere); antenna (Fig. <xref ref-type="fig" rid="F14">14D</xref>) shorter, ovoid with pointed apex; arista-like stylus longer than first flagellomere; wing without maculation, but some specimens with hint of brown clouding at and just behind apex of R<sub>4+5</sub>.</p></tp:treatment-sec><tp:treatment-sec sec-type="etymology" id="SECID0EBTDI"><title>Etymology.</title><p>This species is named in honor of LaDonna Ivie (Bozeman, MT) whose hard work and expertise made the Montserrat biodiversity project possible. She ran many traps on Montserrat and the Malaise trap on Dominica that collected the only known specimen of this genus/species from that island.</p></tp:treatment-sec><tp:treatment-sec sec-type="distribution" id="SECID0EGTDI"><title>Distribution.</title><p>Dominica, Montserrat, Nevis, St. Kitts.</p></tp:treatment-sec><tp:treatment-sec sec-type="remarks" id="SECID0ELTDI"><title>Remarks.</title><p>This is the first report of the genus <italic><tp:taxon-name><tp:taxon-name-part taxon-name-part-type="genus" reg="Systenus">Systenus</tp:taxon-name-part></tp:taxon-name></italic> in the Lesser Antilles and is the 23<sup>rd</sup> species described from the New World. <italic><tp:taxon-name><tp:taxon-name-part taxon-name-part-type="genus" reg="Systenus">Systenus</tp:taxon-name-part> <tp:taxon-name-part taxon-name-part-type="species" reg="ladonnae">ladonnae</tp:taxon-name-part></tp:taxon-name></italic> is similar to <italic><tp:taxon-name><tp:taxon-name-part taxon-name-part-type="genus" reg="Systenus">S.</tp:taxon-name-part> <tp:taxon-name-part taxon-name-part-type="species" reg="maculipennis">maculipennis</tp:taxon-name-part></tp:taxon-name></italic> Bickel from Costa Rica (Bickel, 2015), but <italic><tp:taxon-name><tp:taxon-name-part taxon-name-part-type="genus" reg="Systenus">S.</tp:taxon-name-part> <tp:taxon-name-part taxon-name-part-type="species" reg="maculipennis">maculipennis</tp:taxon-name-part></tp:taxon-name></italic> differs most notably in the shape of the wing apex (wing membrane is reduced posteriad of distal vein M in <italic><tp:taxon-name><tp:taxon-name-part taxon-name-part-type="genus" reg="Systenus">S.</tp:taxon-name-part> <tp:taxon-name-part taxon-name-part-type="species" reg="maculipennis">maculipennis</tp:taxon-name-part></tp:taxon-name></italic>) and in lacking a white spot on wing. <italic><tp:taxon-name><tp:taxon-name-part taxon-name-part-type="genus" reg="Systenus">Systenus</tp:taxon-name-part> <tp:taxon-name-part taxon-name-part-type="species" reg="ladonnae">ladonnae</tp:taxon-name-part></tp:taxon-name></italic> also resembles the Nearctic <italic><tp:taxon-name><tp:taxon-name-part taxon-name-part-type="genus" reg="Systenus">S.</tp:taxon-name-part> <tp:taxon-name-part taxon-name-part-type="species" reg="apicalis">apicalis</tp:taxon-name-part></tp:taxon-name></italic> Wirth which also has a white and black spot near wing apex, but in <italic><tp:taxon-name><tp:taxon-name-part taxon-name-part-type="genus" reg="Systenus">S.</tp:taxon-name-part> <tp:taxon-name-part taxon-name-part-type="species" reg="apicalis">apicalis</tp:taxon-name-part></tp:taxon-name></italic> the white spot is apical to the brown spot.</p><p>Specimens were collected in dry forests near the coast and low elevation mesic forests.</p><fig id="F14" position="float" orientation="portrait"><object-id xmlns:xlink="http://www.w3.org/1999/xlink" content-type="doi" xlink:type="simple">10.3897/zookeys.966.55192.figure14</object-id><object-id xmlns:xlink="http://www.w3.org/1999/xlink" content-type="arpha" xlink:type="simple">04E4603E-A5FF-5BB6-A6E6-0D0D3594DA62</object-id><label>Figure 14.</label><caption><p><italic><tp:taxon-name><tp:taxon-name-part taxon-name-part-type="genus" reg="Systenus">Systenus</tp:taxon-name-part> <tp:taxon-name-part taxon-name-part-type="species" reg="ladonnae">ladonnae</tp:taxon-name-part></tp:taxon-name></italic> sp. nov. <bold>A</bold> habitus of male holotype, left lateral <bold>B</bold> male wing, dorsal <bold>C</bold> male antenna, left lateral <bold>D</bold> female antenna, left lateral. Scale bars: 1.0 mm (<bold>A, B</bold>), 0.5 mm (<bold>C, D</bold>).</p></caption><graphic xmlns:xlink="http://www.w3.org/1999/xlink" xlink:href="zookeys-966-057-g014.jpg" id="oo_450938.jpg" position="float" orientation="portrait" xlink:type="simple"><uri content-type="original_file" xlink:type="simple">https://binary.pensoft.net/fig/450938</uri></graphic></fig><fig id="F15" position="float" orientation="portrait"><object-id xmlns:xlink="http://www.w3.org/1999/xlink" content-type="doi" xlink:type="simple">10.3897/zookeys.966.55192.figure15</object-id><object-id xmlns:xlink="http://www.w3.org/1999/xlink" content-type="arpha" xlink:type="simple">6A85A538-8ECE-5D7D-905E-B5C5E86F82E1</object-id><label>Figure 15.</label><caption><p><italic><tp:taxon-name><tp:taxon-name-part taxon-name-part-type="genus" reg="Systenus">Systenus</tp:taxon-name-part> <tp:taxon-name-part taxon-name-part-type="species" reg="ladonnae">ladonnae</tp:taxon-name-part></tp:taxon-name></italic> sp. nov. male terminalia, left lateral. Abbreviations: epand-epandrium; hypand-hypandrium; T-tergite; S-sernite. Scale bar: 0.5 mm.</p></caption><graphic xmlns:xlink="http://www.w3.org/1999/xlink" xlink:href="zookeys-966-057-g015.jpg" id="oo_450939.jpg" position="float" orientation="portrait" xlink:type="simple"><uri content-type="original_file" xlink:type="simple">https://binary.pensoft.net/fig/450939</uri></graphic></fig></tp:treatment-sec></tp:taxon-treatment>
