# Supplementary material for: The Dolichopodidae (Diptera) of Montserrat, West Indies
Source: Zookeys. 2020 Sep 9;966:57–151. doi: 10.3897/zookeys.966.55192 (PMC7494662; doi:10.3897/zookeys.966.55192)
Supplement: XML Treatment for Thrypticus aequalis [file zookeys.966.55192-treatment20.xml]

<!DOCTYPE tp:taxon-treatment
  PUBLIC "-//TaxonX//DTD Taxonomic Treatment Publishing DTD v0 20100105//EN" "tax-treatment-NSO.dtd">
<tp:taxon-treatment xmlns:tp="http://www.plazi.org/taxpub"><tp:treatment-meta><kwd-group><label>Taxon classification</label><kwd><named-content xmlns:xlink="http://www.w3.org/1999/xlink" content-type="kingdom">Animalia</named-content></kwd><kwd><named-content xmlns:xlink="http://www.w3.org/1999/xlink" content-type="order">Diptera</named-content></kwd><kwd><named-content xmlns:xlink="http://www.w3.org/1999/xlink" content-type="family">Dolichopodidae</named-content></kwd></kwd-group><mixed-citation publication-type="journal"><person-group><name><surname>Runyon</surname><given-names>Justin B.</given-names></name></person-group><article-title>The <tp:taxon-name><tp:taxon-name-part taxon-name-part-type="family">Dolichopodidae</tp:taxon-name-part></tp:taxon-name> (<tp:taxon-name><tp:taxon-name-part taxon-name-part-type="order">Diptera</tp:taxon-name-part></tp:taxon-name>) of Montserrat, West Indies</article-title><source>Zookeys</source><day>09</day><month>9</month><year>2020</year><volume>966</volume><fpage>57</fpage><lpage>151</lpage><pub-id pub-id-type="doi">10.3897/zookeys.966.55192</pub-id></mixed-citation></tp:treatment-meta><tp:nomenclature><tp:taxon-name><object-id xmlns:xlink="http://www.w3.org/1999/xlink" content-type="arpha" xlink:type="simple">BD211EB7-197C-5EFB-B0A2-3398E6A2955F</object-id>
                <tp:taxon-name-part taxon-name-part-type="genus" reg="Thrypticus">Thrypticus</tp:taxon-name-part>
                <tp:taxon-name-part taxon-name-part-type="species" reg="aequalis">aequalis</tp:taxon-name-part>
              </tp:taxon-name><tp:taxon-authority>Robinson</tp:taxon-authority><tp:nomenclature-citation-list><tp:nomenclature-citation><tp:taxon-name>
                    <tp:taxon-name-part taxon-name-part-type="genus" reg="Thrypticus">Thrypticus</tp:taxon-name-part> <tp:taxon-name-part taxon-name-part-type="species" reg="aequalis">aequalis</tp:taxon-name-part></tp:taxon-name><comment>Robinson, 1975: 36.</comment></tp:nomenclature-citation></tp:nomenclature-citation-list></tp:nomenclature><tp:treatment-sec sec-type="material" id="SECID0EYCAK"><title>Material examined.</title><p><bold>Dominica</bold>: 2 ♀, Clarke Hall, Malaise trap, 8–10 January 1965, W.W. Wirth (<named-content xmlns:xlink="http://www.w3.org/1999/xlink" content-type="dwc:institutional_code" xlink:type="simple">USNM</named-content>); 1 ♂, 2 ♀, Springfield Estate, yellow pan trap, 1–3 June 2011, M.A. &amp; L.L. Ivie. <bold>Montserrat</bold>: 1 ♀, Bottomless Ghaut, 5 August 2005, yellow pan trap, V.G. Martinson (<named-content xmlns:xlink="http://www.w3.org/1999/xlink" content-type="dwc:institutional_code" xlink:type="simple">MTEC</named-content>).</p></tp:treatment-sec><tp:treatment-sec sec-type="distribution" id="SECID0EMDAK"><title>Distribution.</title><p>Dominica, Montserrat.</p></tp:treatment-sec><tp:treatment-sec sec-type="remarks" id="SECID0ERDAK"><title>Remarks.</title><p>The female specimen from Montserrat matches female paratypes (the holotype is a male) and other specimens from Dominica notably by the distinctive structure of the ovipositor (<xref ref-type="bibr" rid="B67">Robinson 1975</xref>, fig. 59).</p></tp:treatment-sec><ref-list><ref id="B67"><mixed-citation xmlns:xlink="http://www.w3.org/1999/xlink" xlink:type="simple"><person-group><name name-style="western"><surname>Robinson</surname><given-names>H</given-names></name></person-group> (<year>1975</year>) <article-title>Bredin-Archbold-Smithsonian Biological Survey of Dominica, the family <tp:taxon-name><tp:taxon-name-part taxon-name-part-type="family">Dolichopodidae</tp:taxon-name-part></tp:taxon-name> with some related Antillean and Panamanian species (<tp:taxon-name><tp:taxon-name-part taxon-name-part-type="order">Diptera</tp:taxon-name-part></tp:taxon-name>).</article-title><source>Smithsonian Contributions to Zoology</source><volume>185</volume>: <fpage>1</fpage>–<lpage>141</lpage>. <ext-link xlink:type="simple" ext-link-type="doi" xlink:href="10.5479/si.00810282.185">https://doi.org/10.5479/si.00810282.185</ext-link></mixed-citation></ref></ref-list></tp:taxon-treatment>
