# Supplementary material for: The Dolichopodidae (Diptera) of Montserrat, West Indies
Source: Zookeys. 2020 Sep 9;966:57–151. doi: 10.3897/zookeys.966.55192 (PMC7494662; doi:10.3897/zookeys.966.55192)
Supplement: XML Treatment for Thrypticus mediofuscus [file zookeys.966.55192-treatment21.xml]

<!DOCTYPE tp:taxon-treatment
  PUBLIC "-//TaxonX//DTD Taxonomic Treatment Publishing DTD v0 20100105//EN" "tax-treatment-NSO.dtd">
<tp:taxon-treatment xmlns:tp="http://www.plazi.org/taxpub"><tp:treatment-meta><kwd-group><label>Taxon classification</label><kwd><named-content xmlns:xlink="http://www.w3.org/1999/xlink" content-type="kingdom">Animalia</named-content></kwd><kwd><named-content xmlns:xlink="http://www.w3.org/1999/xlink" content-type="order">Diptera</named-content></kwd><kwd><named-content xmlns:xlink="http://www.w3.org/1999/xlink" content-type="family">Dolichopodidae</named-content></kwd></kwd-group><mixed-citation publication-type="journal"><person-group><name><surname>Runyon</surname><given-names>Justin B.</given-names></name></person-group><article-title>The <tp:taxon-name><tp:taxon-name-part taxon-name-part-type="family">Dolichopodidae</tp:taxon-name-part></tp:taxon-name> (<tp:taxon-name><tp:taxon-name-part taxon-name-part-type="order">Diptera</tp:taxon-name-part></tp:taxon-name>) of Montserrat, West Indies</article-title><source>Zookeys</source><day>09</day><month>9</month><year>2020</year><volume>966</volume><fpage>57</fpage><lpage>151</lpage><pub-id pub-id-type="doi">10.3897/zookeys.966.55192</pub-id></mixed-citation></tp:treatment-meta><tp:nomenclature><tp:taxon-name><object-id xmlns:xlink="http://www.w3.org/1999/xlink" content-type="arpha" xlink:type="simple">4AE82CA0-CBD9-500B-AF6D-4D87FAC2C1B6</object-id>
                <tp:taxon-name-part taxon-name-part-type="genus" reg="Thrypticus">Thrypticus</tp:taxon-name-part>
                <tp:taxon-name-part taxon-name-part-type="species" reg="mediofuscus">mediofuscus</tp:taxon-name-part>
                <object-id xmlns:xlink="http://www.w3.org/1999/xlink" content-type="zoobank" xlink:type="simple">http://zoobank.org/0E5CEF17-C104-4AC2-A845-D9DE6D680E06</object-id>
              </tp:taxon-name><tp:taxon-status xmlns:xlink="http://www.w3.org/1999/xlink" xlink:type="simple">sp. nov.</tp:taxon-status><xref ref-type="fig" rid="F16">Figs 16</xref><xref ref-type="fig" rid="F17">, 17</xref></tp:nomenclature><tp:treatment-sec sec-type="type material" id="SECID0EIFAK"><title>Type material.</title><p><bold><italic>Holotype</italic></bold>, ♂ labelled: “MONTSERRAT:/ Sweetwater Ghaut/ 01 Aug 2005/ Yellow Pan Trap/ V.G. Martinson”; “HOLOTYPE/ ♂ <italic>Thrypticus</italic>/ <italic>mediofuscus</italic>/ Runyon [red label]” (<named-content xmlns:xlink="http://www.w3.org/1999/xlink" content-type="dwc:institutional_code" xlink:type="simple">USNM</named-content>, type number <ext-link xmlns:xlink="http://www.w3.org/1999/xlink" ext-link-type="uri" xlink:href="http://hol.osu.edu/spmInfo.html?id=USNMENT01350611" xlink:type="simple">USNMENT01350611</ext-link>). <bold><italic>Paratypes</italic>: Dominica</bold>: 3 ♂, Springfield Estate, 1–3 June 2011, yellow pan trap, M.A. &amp; L.L. Ivie; 1 ♂, St. Paul Parish, Springfield Estate, 29 May 2011, FIT with yellow pan, M.A. &amp; L.L. Ivie. <bold>Montserrat</bold>: 1 ♂, rental house in Old Town, <named-content xmlns:xlink="http://www.w3.org/1999/xlink" content-type="dwc:verbatimCoordinates" xlink:type="simple"><named-content content-type="geo-json" specific-use="{&#34;type&#34;:&#34;Point&#34;,&#34;coordinates&#34;:[-62.228517,16.746500]}" id="NCID0ESGAK" xlink:type="simple">16°44.79'N, 62°13.711'W</named-content></named-content>, 80 m, yellow pan traps, 19 June 2017, J.B. Runyon (<named-content xmlns:xlink="http://www.w3.org/1999/xlink" content-type="dwc:institutional_code" xlink:type="simple">MTEC</named-content>, <named-content xmlns:xlink="http://www.w3.org/1999/xlink" content-type="dwc:institutional_code" xlink:type="simple">USNM</named-content>).</p><p><bold>Description. Male</bold> (Fig. <xref ref-type="fig" rid="F16">16</xref>). Body length 1.7 mm, wing length 1.4 × width 0.5 mm. <bold><italic>Head</italic></bold>: Face wider than first flagellomere, dark brown with little to no violet reflections and very sparse light brown pruinosity, lower face with denser light brown pruinosity. Frons dark brown with strong violet reflections. Palpus yellow, slender, ovate with larger subapical yellow seta. Proboscis yellow with yellow marginal hairs. Antenna brown, often slightly dark reddish; first flagellomere rounded, very short, only slightly larger than scape; arista-like stylus apical. Lower postocular setae pale yellow to white, ventral-most seta distinctly larger. <bold><italic>Thorax</italic></bold>: Scutum dark metallic green with slight grayish pruinosity and strong violet reflections on anterior half; setae yellow to yellow-brown; ca. six pairs of small biseriate acrostichal setae, posterior-most acrostichal setae not distinctly diverging; five or six pairs of dorsocentral setae, posterior four pairs large, increasing in size posteriorly; scutellum with a pair of large marginal setae and minute seta on outer margin. Pleuron concolorous with scutum but more brownish above coxae II and III, without violet reflections; with a yellow seta on lower proepisternum. <bold><italic>Legs</italic></bold>: Wholly yellow with yellow to yellow-brown setae. Femur and tibia I without distinctive setae. Tibia II with large distally directed <abbrev xmlns:xlink="http://www.w3.org/1999/xlink" xlink:title="anterodorsal(ly)" id="ABBRID0ESHAK" xlink:type="simple">ad</abbrev> seta at 1/3 and ventral seta at apex; tibia III with row of very short erect comb-like setae (length ca. half width of tibia) on apical half dorsally and similar smaller row of such setae ventrally. Tarsomere I(1) with ventral row of very short erect comb-like setae (length &lt; width of tarsomere). Ratios of tibia:tarsomeres: leg I: 18–8–4–3–2–3; leg II: 24–10–6–4–3–2; leg III: 28–6–8–5–3–3. <bold><italic>Wing</italic></bold>: Hyaline, oval, with light brown veins. Vein R<sub>2+3</sub> essentially straight and diverging from R<sub>4+5</sub> throughout, ending in costa near 4/5 of wing length; R<sub>4+5</sub> curving slightly backwards on apical half of wing, approaching and subparallel to M<sub>1</sub> near apex, half as far from M<sub>1</sub> at apex than opposite crossvein dm-cu; M<sub>1</sub> essentially straight beyond crossvein dm-cu, ending in wing apex; last part of CuA<sub>1</sub> ca. 3.5 × longer than crossvein dm-cu. Calypter white with yellow-white setae. Halter knob and stem white. <bold><italic>Abdomen</italic></bold>: Tergites metallic dark green with slight bluish reflections, obscured by little or no pruinosity, setae yellow. Sternites brown with short pale brown setae. Hypopygium (Figs <xref ref-type="fig" rid="F16">16B</xref>, <xref ref-type="fig" rid="F17">17</xref>) on a short peduncle created by segments VI and VII. Epandrium dark brown with some metallic green reflections and sparse grayish pruinosity and two very small ventral lobes near apex each bearing a seta; hypopygial foramen left basolateral. Surstylus and cercus not spreading, forming a compact structure that in ventral view is oval with pointed apex; ventral lobe of surstylus pale yellow, shining, with four rather erect yellow ventral setae spaced along length; dorsal lobe of surstylus shining brown, with small hairs at apex. Cercus pale yellow, evenly rounded dorsally and covered with yellow hairs and two rows of slightly larger yellow setae. Phallus bifurcate at apex, with subquadrate membranous ventral lobe near base. Hypandrium with flexion and indentation near 2/3, caudate and membranous apically.</p><p><bold>Female.</bold> Unknown.</p></tp:treatment-sec><tp:treatment-sec sec-type="etymology" id="SECID0EWIAK"><title>Etymology.</title><p>This species is named for the dark middle appendage of the hypopygium (dorsal lobe of surstylus) of the male in lateral view (Fig. <xref ref-type="fig" rid="F16">16B</xref>).</p></tp:treatment-sec><tp:treatment-sec sec-type="distribution" id="SECID0EAJAK"><title>Distribution.</title><p>Dominica, Montserrat.</p></tp:treatment-sec><tp:treatment-sec sec-type="remarks" id="SECID0EFJAK"><title>Remarks.</title><p>In <xref ref-type="bibr" rid="B67">Robinson (1975)</xref>, <italic><tp:taxon-name><tp:taxon-name-part taxon-name-part-type="genus" reg="Thrypticus">Thrypticus</tp:taxon-name-part> <tp:taxon-name-part taxon-name-part-type="species" reg="mediofuscus">mediofuscus</tp:taxon-name-part></tp:taxon-name></italic> keys to <italic><tp:taxon-name><tp:taxon-name-part taxon-name-part-type="genus" reg="Thrypticus">T.</tp:taxon-name-part> <tp:taxon-name-part taxon-name-part-type="species" reg="delicatus">delicatus</tp:taxon-name-part></tp:taxon-name></italic> Robinson (holotype examined), but is distinguished by larger body size (1.2 mm in <italic><tp:taxon-name><tp:taxon-name-part taxon-name-part-type="genus" reg="Thrypticus">T.</tp:taxon-name-part> <tp:taxon-name-part taxon-name-part-type="species" reg="delicatus">delicatus</tp:taxon-name-part></tp:taxon-name></italic>), having coxa II wholly yellow (brownish in <italic><tp:taxon-name><tp:taxon-name-part taxon-name-part-type="genus" reg="Thrypticus">T.</tp:taxon-name-part> <tp:taxon-name-part taxon-name-part-type="species" reg="delicatus">delicatus</tp:taxon-name-part></tp:taxon-name></italic>), relative length of tarsomeres I(1, 2) as 2:1 (5:4 in <italic><tp:taxon-name><tp:taxon-name-part taxon-name-part-type="genus" reg="Thrypticus">T.</tp:taxon-name-part> <tp:taxon-name-part taxon-name-part-type="species" reg="delicatus">delicatus</tp:taxon-name-part></tp:taxon-name></italic>) and having dorsal lobe of surstylus dark brown (Figs <xref ref-type="fig" rid="F16">16B</xref>, <xref ref-type="fig" rid="F17">17</xref>; hypopygial appendages wholly yellow in <italic><tp:taxon-name><tp:taxon-name-part taxon-name-part-type="genus" reg="Thrypticus">T.</tp:taxon-name-part> <tp:taxon-name-part taxon-name-part-type="species" reg="delicatus">delicatus</tp:taxon-name-part></tp:taxon-name></italic>). <italic><tp:taxon-name><tp:taxon-name-part taxon-name-part-type="genus" reg="Thrypticus">Thrypticus</tp:taxon-name-part> <tp:taxon-name-part taxon-name-part-type="species" reg="mediofuscus">mediofuscus</tp:taxon-name-part></tp:taxon-name></italic> is the only <italic><tp:taxon-name><tp:taxon-name-part taxon-name-part-type="genus" reg="Thrypticus">Thrypticus</tp:taxon-name-part></tp:taxon-name></italic> species in the Lesser Antilles with a bicolored surstylus, however, I have seen a related undescribed species from St. Lucia.</p><p>All specimens from both Montserrat and Dominica were collected in yellow pan traps.</p><fig id="F16" position="float" orientation="portrait"><object-id xmlns:xlink="http://www.w3.org/1999/xlink" content-type="doi" xlink:type="simple">10.3897/zookeys.966.55192.figure16</object-id><object-id xmlns:xlink="http://www.w3.org/1999/xlink" content-type="arpha" xlink:type="simple">FDA72C5C-1B9E-59CB-B7D1-AD5E5E3F601D</object-id><label>Figure 16.</label><caption><p><italic><tp:taxon-name><tp:taxon-name-part taxon-name-part-type="genus" reg="Thrypticus">Thrypticus</tp:taxon-name-part> <tp:taxon-name-part taxon-name-part-type="species" reg="mediofuscus">mediofuscus</tp:taxon-name-part></tp:taxon-name></italic> sp. nov. <bold>A</bold> habitus of holotype male, left lateral <bold>B</bold> male terminalia, right lateral, arrow indicates darker middle hypopygial appendage (dorsal lobe of surstylus). Scale bars: 1.0 mm (<bold>A</bold>), 0.5 mm (<bold>B</bold>).</p></caption><graphic xmlns:xlink="http://www.w3.org/1999/xlink" xlink:href="zookeys-966-057-g016.jpg" id="oo_450940.jpg" position="float" orientation="portrait" xlink:type="simple"><uri content-type="original_file" xlink:type="simple">https://binary.pensoft.net/fig/450940</uri></graphic></fig><fig id="F17" position="float" orientation="portrait"><object-id xmlns:xlink="http://www.w3.org/1999/xlink" content-type="doi" xlink:type="simple">10.3897/zookeys.966.55192.figure17</object-id><object-id xmlns:xlink="http://www.w3.org/1999/xlink" content-type="arpha" xlink:type="simple">42D06C97-7A98-5C42-A710-3AC2D8C526B1</object-id><label>Figure 17.</label><caption><p><italic><tp:taxon-name><tp:taxon-name-part taxon-name-part-type="genus" reg="Thrypticus">Thrypticus</tp:taxon-name-part> <tp:taxon-name-part taxon-name-part-type="species" reg="mediofuscus">mediofuscus</tp:taxon-name-part></tp:taxon-name></italic> sp. nov. male terminalia, left lateral. Abbreviations: epand-epandrium; d sur-dorsal lobe of surstylus; hypand-hypandrium; T-tergite; v sur-ventral lobe of surstylus. Scale bar: 0.25 mm.</p></caption><graphic xmlns:xlink="http://www.w3.org/1999/xlink" xlink:href="zookeys-966-057-g017.jpg" id="oo_450941.jpg" position="float" orientation="portrait" xlink:type="simple"><uri content-type="original_file" xlink:type="simple">https://binary.pensoft.net/fig/450941</uri></graphic></fig></tp:treatment-sec><ref-list><ref id="B67"><mixed-citation xmlns:xlink="http://www.w3.org/1999/xlink" xlink:type="simple"><person-group><name name-style="western"><surname>Robinson</surname><given-names>H</given-names></name></person-group> (<year>1975</year>) <article-title>Bredin-Archbold-Smithsonian Biological Survey of Dominica, the family <tp:taxon-name><tp:taxon-name-part taxon-name-part-type="family">Dolichopodidae</tp:taxon-name-part></tp:taxon-name> with some related Antillean and Panamanian species (<tp:taxon-name><tp:taxon-name-part taxon-name-part-type="order">Diptera</tp:taxon-name-part></tp:taxon-name>).</article-title><source>Smithsonian Contributions to Zoology</source><volume>185</volume>: <fpage>1</fpage>–<lpage>141</lpage>. <ext-link xlink:type="simple" ext-link-type="doi" xlink:href="10.5479/si.00810282.185">https://doi.org/10.5479/si.00810282.185</ext-link></mixed-citation></ref></ref-list></tp:taxon-treatment>
