# Supplementary material for: The Dolichopodidae (Diptera) of Montserrat, West Indies
Source: Zookeys. 2020 Sep 9;966:57–151. doi: 10.3897/zookeys.966.55192 (PMC7494662; doi:10.3897/zookeys.966.55192)
Supplement: XML Treatment for Peloropeodes frater [file zookeys.966.55192-treatment28.xml]

<!DOCTYPE tp:taxon-treatment
  PUBLIC "-//TaxonX//DTD Taxonomic Treatment Publishing DTD v0 20100105//EN" "tax-treatment-NSO.dtd">
<tp:taxon-treatment xmlns:tp="http://www.plazi.org/taxpub"><tp:treatment-meta><kwd-group><label>Taxon classification</label><kwd><named-content xmlns:xlink="http://www.w3.org/1999/xlink" content-type="kingdom">Animalia</named-content></kwd><kwd><named-content xmlns:xlink="http://www.w3.org/1999/xlink" content-type="order">Diptera</named-content></kwd><kwd><named-content xmlns:xlink="http://www.w3.org/1999/xlink" content-type="family">Dolichopodidae</named-content></kwd></kwd-group><mixed-citation publication-type="journal"><person-group><name><surname>Runyon</surname><given-names>Justin B.</given-names></name></person-group><article-title>The <tp:taxon-name><tp:taxon-name-part taxon-name-part-type="family">Dolichopodidae</tp:taxon-name-part></tp:taxon-name> (<tp:taxon-name><tp:taxon-name-part taxon-name-part-type="order">Diptera</tp:taxon-name-part></tp:taxon-name>) of Montserrat, West Indies</article-title><source>Zookeys</source><day>09</day><month>9</month><year>2020</year><volume>966</volume><fpage>57</fpage><lpage>151</lpage><pub-id pub-id-type="doi">10.3897/zookeys.966.55192</pub-id></mixed-citation></tp:treatment-meta><tp:nomenclature><tp:taxon-name><object-id xmlns:xlink="http://www.w3.org/1999/xlink" content-type="arpha" xlink:type="simple">37C6E449-EDCB-5AAC-9698-7D0B30F1500C</object-id>
                <tp:taxon-name-part taxon-name-part-type="genus" reg="Peloropeodes">Peloropeodes</tp:taxon-name-part>
                <tp:taxon-name-part taxon-name-part-type="species" reg="frater">frater</tp:taxon-name-part>
              </tp:taxon-name><tp:taxon-authority>(Aldrich)</tp:taxon-authority><tp:nomenclature-citation-list><tp:nomenclature-citation><tp:taxon-name>
                    <tp:taxon-name-part taxon-name-part-type="genus" reg="Sympycnus">Sympycnus</tp:taxon-name-part> <tp:taxon-name-part taxon-name-part-type="species" reg="frater">frater</tp:taxon-name-part></tp:taxon-name><comment>Aldrich, 1902: 83.</comment></tp:nomenclature-citation></tp:nomenclature-citation-list></tp:nomenclature><tp:treatment-sec sec-type="material" id="SECID0EUIBK"><title>Material examined.</title><p><bold>Dominica</bold>: 1 ♂, St. John Parish, Cabrits National Park, East Cabrits Trail, 15.58564N, 61.47210W, 30 May–7 June 2011, Malaise, M.A. &amp; L.L. Ivie. <bold>Montserrat</bold>: 3 ♂, 4 ♀, Hope Ghaut, 300 m, <named-content xmlns:xlink="http://www.w3.org/1999/xlink" content-type="dwc:verbatimCoordinates" xlink:type="simple"><named-content content-type="geo-json" specific-use="{&#34;type&#34;:&#34;Point&#34;,&#34;coordinates&#34;:[-62.211583,16.751800]}" id="NCID0EBJBK" xlink:type="simple">16°45.108'N, 62°12.695'W</named-content></named-content>, 20 June 2017, J.B. Runyon; 5 ♂, 3 ♀, same as previous, 280 m, <named-content xmlns:xlink="http://www.w3.org/1999/xlink" content-type="dwc:verbatimCoordinates" xlink:type="simple"><named-content content-type="geo-json" specific-use="{&#34;type&#34;:&#34;Point&#34;,&#34;coordinates&#34;:[-62.212667,16.751683]}" id="NCID0EJJBK" xlink:type="simple">16°45.101'N, 62°12.760'W</named-content></named-content>; 6 ♂, 6 ♀, Runaway Ghaut, roadside springs, 150 m, <named-content xmlns:xlink="http://www.w3.org/1999/xlink" content-type="dwc:verbatimCoordinates" xlink:type="simple"><named-content content-type="geo-json" specific-use="{&#34;type&#34;:&#34;Point&#34;,&#34;coordinates&#34;:[-62.216850,16.757483]}" id="NCID0ERJBK" xlink:type="simple">16°45.449'N, 62°13.011'W</named-content></named-content>, 22 June 2017, J.B. Runyon; 1 ♂, Runaway Ghaut, 175 m, <named-content xmlns:xlink="http://www.w3.org/1999/xlink" content-type="dwc:verbatimCoordinates" xlink:type="simple"><named-content content-type="geo-json" specific-use="{&#34;type&#34;:&#34;Point&#34;,&#34;coordinates&#34;:[-62.214833,16.757167]}" id="NCID0EZJBK" xlink:type="simple">16°45.43'N, 62°12.89'W</named-content></named-content>, 23 June 2017, J.B. Runyon; 1 ♂, Bottomless Ghaut, 400 m, <named-content xmlns:xlink="http://www.w3.org/1999/xlink" content-type="dwc:verbatimCoordinates" xlink:type="simple"><named-content content-type="geo-json" specific-use="{&#34;type&#34;:&#34;Point&#34;,&#34;coordinates&#34;:[-62.191617,16.766567]}" id="NCID0EBKBK" xlink:type="simple">16°45.994'N, 62°11.497'W</named-content></named-content>, 28 June 2017, J.B. Runyon. <bold>St. Lucia</bold>: 2 ♂, 1 ♀, Micoud District, Latille Falls, 50 m, <named-content xmlns:xlink="http://www.w3.org/1999/xlink" content-type="dwc:verbatimCoordinates" xlink:type="simple"><named-content content-type="geo-json" specific-use="{&#34;type&#34;:&#34;Point&#34;,&#34;coordinates&#34;:[-60.919000,13.832333]}" id="NCID0ELKBK" xlink:type="simple">13°49.94'N, 60°55.14'W</named-content></named-content>, 9 May 2009, J.B. Runyon (<named-content xmlns:xlink="http://www.w3.org/1999/xlink" content-type="dwc:institutional_code" xlink:type="simple">MTEC</named-content>, <named-content xmlns:xlink="http://www.w3.org/1999/xlink" content-type="dwc:institutional_code" xlink:type="simple">USNM</named-content>).</p></tp:treatment-sec><tp:treatment-sec sec-type="distribution" id="SECID0E1KBK"><title>Distribution.</title><p>Dominica, Grenada, Montserrat, St. Lucia.</p></tp:treatment-sec><tp:treatment-sec sec-type="remarks" id="SECID0E6KBK"><title>Remarks.</title><p>Males of this species have a distinctive long, usually wavy-tipped ventral seta near base of femur II. There is considerable variation in several characters in male specimens among islands, most notably in the modifications at posterior edge of male abdominal sternite III. Specimens from Dominica have the sclerotized lateral lobes of sternite III narrow, but those from Montserrat are broadly rounded. It seems likely that a <italic><tp:taxon-name><tp:taxon-name-part taxon-name-part-type="genus" reg="Peloropeodes">P.</tp:taxon-name-part> <tp:taxon-name-part taxon-name-part-type="species" reg="frater">frater</tp:taxon-name-part></tp:taxon-name></italic> species complex exists in the Lesser Antilles, but examination of more specimens from more islands is needed to assess limits of variation.</p></tp:treatment-sec></tp:taxon-treatment>
