# Supplementary material for: The Dolichopodidae (Diptera) of Montserrat, West Indies
Source: Zookeys. 2020 Sep 9;966:57–151. doi: 10.3897/zookeys.966.55192 (PMC7494662; doi:10.3897/zookeys.966.55192)
Supplement: XML Treatment for Achradocera apicalis [file zookeys.966.55192-treatment29.xml]

<!DOCTYPE tp:taxon-treatment
  PUBLIC "-//TaxonX//DTD Taxonomic Treatment Publishing DTD v0 20100105//EN" "tax-treatment-NSO.dtd">
<tp:taxon-treatment xmlns:tp="http://www.plazi.org/taxpub"><tp:treatment-meta><kwd-group><label>Taxon classification</label><kwd><named-content xmlns:xlink="http://www.w3.org/1999/xlink" content-type="kingdom">Animalia</named-content></kwd><kwd><named-content xmlns:xlink="http://www.w3.org/1999/xlink" content-type="order">Diptera</named-content></kwd><kwd><named-content xmlns:xlink="http://www.w3.org/1999/xlink" content-type="family">Dolichopodidae</named-content></kwd></kwd-group><mixed-citation publication-type="journal"><person-group><name><surname>Runyon</surname><given-names>Justin B.</given-names></name></person-group><article-title>The <tp:taxon-name><tp:taxon-name-part taxon-name-part-type="family">Dolichopodidae</tp:taxon-name-part></tp:taxon-name> (<tp:taxon-name><tp:taxon-name-part taxon-name-part-type="order">Diptera</tp:taxon-name-part></tp:taxon-name>) of Montserrat, West Indies</article-title><source>Zookeys</source><day>09</day><month>9</month><year>2020</year><volume>966</volume><fpage>57</fpage><lpage>151</lpage><pub-id pub-id-type="doi">10.3897/zookeys.966.55192</pub-id></mixed-citation></tp:treatment-meta><tp:nomenclature><tp:taxon-name><object-id xmlns:xlink="http://www.w3.org/1999/xlink" content-type="arpha" xlink:type="simple">60B2E70F-F183-5EF4-BCA9-C40437D04DAD</object-id>
                <tp:taxon-name-part taxon-name-part-type="genus" reg="Achradocera">Achradocera</tp:taxon-name-part>
                <tp:taxon-name-part taxon-name-part-type="species" reg="apicalis">apicalis</tp:taxon-name-part>
              </tp:taxon-name><tp:taxon-authority>(Aldrich)</tp:taxon-authority><xref ref-type="fig" rid="F18">Fig. 18A, C</xref><tp:nomenclature-citation-list><tp:nomenclature-citation><tp:taxon-name>
                    <tp:taxon-name-part taxon-name-part-type="genus" reg="Chrysotus">Chrysotus</tp:taxon-name-part> <tp:taxon-name-part taxon-name-part-type="species" reg="apicalis">apicalis</tp:taxon-name-part></tp:taxon-name><comment>Aldrich, 1896: 330.</comment></tp:nomenclature-citation><tp:nomenclature-citation><tp:taxon-name>
                    <tp:taxon-name-part taxon-name-part-type="genus" reg="Achradocera">Achradocera</tp:taxon-name-part> <tp:taxon-name-part taxon-name-part-type="species" reg="angustifacies">angustifacies</tp:taxon-name-part></tp:taxon-name><comment>Becker, 1922: 207.</comment></tp:nomenclature-citation></tp:nomenclature-citation-list></tp:nomenclature><tp:treatment-sec sec-type="material" id="SECID0EFOBK"><title>Material examined.</title><p><bold><italic>Lectotype</italic></bold> (designated here to fix identity of the species) ♂, labelled: “St. Vincent/ W. Indies.”; “Collection/ JM Aldrich”; “Cotype/ No.50426/ U.S.N.M.”; “<italic>Chrysotus</italic>/ <italic>apicalis</italic>/ Type Ald. [hand written]”; “LECTOTYPE/ ♂ <italic>Achradocera</italic>/ <italic>apicalis</italic> (Aldrich)/ des. JB Runyon” [red label] (<named-content xmlns:xlink="http://www.w3.org/1999/xlink" content-type="dwc:institutional_code" xlink:type="simple">USNM</named-content>). <bold>Dominica</bold>: 5 ♂, 2 ♀, Springfield Estate, FIT trap, 29 May 2011, M.A. &amp; L.L. Ivie; 1 ♂, same as previous, Malaise trap, 29 May–1 June 2011; 3 ♂, same as previous, yellow pan traps, 1–3 June 2011. <bold>Montserrat</bold>: 6 ♂, 2 ♀, Woodlands, Riverside House, 10–12 January 2002, Malaise trap, Ivie, Marske &amp; Puliafico; 6 ♂, 1 ♀, same as previous, 5–7 January 2002; 3 ♂, same as previous, 17–28 July 2005, WIBF group; 3 ♂, Hope Ghaut, 8–10 January 2002, yellow pan traps, K.A. Marske; 1 ♂, Cassava Ghaut, Beattie House, 21 January–5 February 2002, Malaise trap, A. Krakower; 2 ♂, same as previous, 24 June 2005, yellow pan traps, V.G. Martinson; 3 ♂, Sweetwater Ghaut, 1 August 2005, yellow pan traps, V.G. Martinson; 3 ♂, Bottomless Ghaut, 5 August 2005, yellow pan traps, V.G. Martinson; 1 ♂, trail to Fairy Walk, 15 August 2005, yellow pan traps, V.G. Martinson; 2 ♂, Cedar Ghaut, 4 August 2005, yellow pan traps, V.G. Martinson; 1 ♂, Big River, 5 August 2005, yellow pan traps, V.G. Martinson. <bold>Nevis</bold>: 5 ♂, Camps River Ghaut, <named-content xmlns:xlink="http://www.w3.org/1999/xlink" content-type="dwc:verbatimCoordinates" xlink:type="simple"><named-content content-type="geo-json" specific-use="{&#34;type&#34;:&#34;Point&#34;,&#34;coordinates&#34;:[-62.577667,17.189333]}" id="NCID0EAQBK" xlink:type="simple">17°11.36'N, 62°34.66'W</named-content></named-content>, 25 May 2017, J.B. Runyon; 3 ♂, small pond, 200 m, <named-content xmlns:xlink="http://www.w3.org/1999/xlink" content-type="dwc:verbatimCoordinates" xlink:type="simple"><named-content content-type="geo-json" specific-use="{&#34;type&#34;:&#34;Point&#34;,&#34;coordinates&#34;:[-62.593067,17.124333]}" id="NCID0EIQBK" xlink:type="simple">17°07.460'N, 62°35.584'W</named-content></named-content>, 26 May 2017, J.B. Runyon; 1 ♂, The Source trail, 400–550 m, <named-content xmlns:xlink="http://www.w3.org/1999/xlink" content-type="dwc:verbatimCoordinates" xlink:type="simple"><named-content content-type="geo-json" specific-use="{&#34;type&#34;:&#34;Point&#34;,&#34;coordinates&#34;:[-62.571833,17.146000]}" id="NCID0EQQBK" xlink:type="simple">17°08.76'N, 62°34.31'W</named-content></named-content>, 26 May 2017, J.B. Runyon. <bold>St. Lucia</bold>: 6 ♂, 2 ♀, Escap Community, small stream in dry forest, 45 m, <named-content xmlns:xlink="http://www.w3.org/1999/xlink" content-type="dwc:verbatimCoordinates" xlink:type="simple"><named-content content-type="geo-json" specific-use="{&#34;type&#34;:&#34;Point&#34;,&#34;coordinates&#34;:[-60.898500,13.832000]}" id="NCID0E1QBK" xlink:type="simple">13°49.92'N, 60°53.91'W</named-content></named-content>, 2–3 May 2009, J.B. Runyon; 5 ♂, Savannes, Mangrove Reserve, 0–5 m, <named-content xmlns:xlink="http://www.w3.org/1999/xlink" content-type="dwc:verbatimCoordinates" xlink:type="simple"><named-content content-type="geo-json" specific-use="{&#34;type&#34;:&#34;Point&#34;,&#34;coordinates&#34;:[-60.914667,13.766167]}" id="NCID0ECRBK" xlink:type="simple">13°45.97'N, 60°54.88'W</named-content></named-content>, 3 May 2009, J.B. Runyon; 1 ♂, 1 ♀, trail, dry forest, 45 m, <named-content xmlns:xlink="http://www.w3.org/1999/xlink" content-type="dwc:verbatimCoordinates" xlink:type="simple"><named-content content-type="geo-json" specific-use="{&#34;type&#34;:&#34;Point&#34;,&#34;coordinates&#34;:[-60.898333,13.831667]}" id="NCID0EKRBK" xlink:type="simple">13°49.9'N, 60°53.9'W</named-content></named-content>, 6 May 2009, J.B. Runyon; 2 ♂, 1 ♀, Doree River ravine, 220 m, <named-content xmlns:xlink="http://www.w3.org/1999/xlink" content-type="dwc:verbatimCoordinates" xlink:type="simple"><named-content content-type="geo-json" specific-use="{&#34;type&#34;:&#34;Point&#34;,&#34;coordinates&#34;:[-61.018333,13.799367]}" id="NCID0ESRBK" xlink:type="simple">13°47.962'N, 61°01.100'W</named-content></named-content>, 7 May 2009, J.B. Runyon; 1 ♂, Fond Bay near beach, <named-content xmlns:xlink="http://www.w3.org/1999/xlink" content-type="dwc:verbatimCoordinates" xlink:type="simple"><named-content content-type="geo-json" specific-use="{&#34;type&#34;:&#34;Point&#34;,&#34;coordinates&#34;:[-60.894167,13.831500]}" id="NCID0E1RBK" xlink:type="simple">13°49.89'N, 60°53.65'W</named-content></named-content>, 8 May 2009, J.B. Runyon (<named-content xmlns:xlink="http://www.w3.org/1999/xlink" content-type="dwc:institutional_code" xlink:type="simple">MTEC</named-content>, <named-content xmlns:xlink="http://www.w3.org/1999/xlink" content-type="dwc:institutional_code" xlink:type="simple">USNM</named-content>).</p></tp:treatment-sec><tp:treatment-sec sec-type="distribution" id="SECID0EJSBK"><title>Distribution.</title><p>Widespread in the West Indies, also reported from Mexico, Ecuador, Chile, and has recently dispersed (probably via accidental human introduction) to French Polynesia and Tonga (<xref ref-type="bibr" rid="B6">Bickel 2000</xref>).</p></tp:treatment-sec><tp:treatment-sec sec-type="remarks" id="SECID0ETSBK"><title>Remarks.</title><p><xref ref-type="bibr" rid="B3">Aldrich (1902)</xref> synonymized <italic><tp:taxon-name><tp:taxon-name-part taxon-name-part-type="genus" reg="Achradocera">Achradocera</tp:taxon-name-part> <tp:taxon-name-part taxon-name-part-type="species" reg="apicalis">apicalis</tp:taxon-name-part></tp:taxon-name></italic> (Aldrich) with <italic><tp:taxon-name><tp:taxon-name-part taxon-name-part-type="genus" reg="Achradocera">A.</tp:taxon-name-part> <tp:taxon-name-part taxon-name-part-type="species" reg="barbata">barbata</tp:taxon-name-part></tp:taxon-name></italic> (Loew), primarily due to the distinctive femoral coloration of both species. <xref ref-type="bibr" rid="B67">Robinson (1975)</xref> considered <italic><tp:taxon-name><tp:taxon-name-part taxon-name-part-type="genus" reg="Achradocera">A.</tp:taxon-name-part> <tp:taxon-name-part taxon-name-part-type="species" reg="apicalis">apicalis</tp:taxon-name-part></tp:taxon-name></italic> distinct by the much shorter antenna of the male. <xref ref-type="bibr" rid="B6">Bickel (2000)</xref> followed <xref ref-type="bibr" rid="B3">Aldrich (1902)</xref> and treated <italic><tp:taxon-name><tp:taxon-name-part taxon-name-part-type="genus" reg="Achradocera">A.</tp:taxon-name-part> <tp:taxon-name-part taxon-name-part-type="species" reg="apicalis">apicalis</tp:taxon-name-part></tp:taxon-name></italic> and <italic><tp:taxon-name><tp:taxon-name-part taxon-name-part-type="genus" reg="Achradocera">A.</tp:taxon-name-part> <tp:taxon-name-part taxon-name-part-type="species" reg="barbata">barbata</tp:taxon-name-part></tp:taxon-name></italic> as synonyms, based again in part on femoral coloration and variation in male antennal length. However, comparison of photos of the holotype of <italic><tp:taxon-name><tp:taxon-name-part taxon-name-part-type="genus" reg="Achradocera">A.</tp:taxon-name-part> <tp:taxon-name-part taxon-name-part-type="species" reg="barbata">barbata</tp:taxon-name-part></tp:taxon-name></italic> (MCZ) and specimens from North America (Alabama, Florida, Georgia, Indiana, Kentucky, Missouri, New York, Pennsylvania, Texas, South Carolina, Virginia) with <italic><tp:taxon-name><tp:taxon-name-part taxon-name-part-type="genus" reg="Achradocera">A.</tp:taxon-name-part> <tp:taxon-name-part taxon-name-part-type="species" reg="apicalis">apicalis</tp:taxon-name-part></tp:taxon-name></italic> from the West Indies (Dominica, Montserrat, Nevis, St. Lucia, St. Vincent) reveals that these species are distinct, most notably in the form of the male front tarsus and genitalia (Fig. <xref ref-type="fig" rid="F18">18</xref>). The <italic><tp:taxon-name><tp:taxon-name-part taxon-name-part-type="genus" reg="Achradocera">A.</tp:taxon-name-part> <tp:taxon-name-part taxon-name-part-type="species" reg="barbata">barbata</tp:taxon-name-part></tp:taxon-name></italic> type and male specimens from North America all have a distinct series of ventral setae on tarsus I (Fig. <xref ref-type="fig" rid="F18">18B</xref>) whereas specimens from the West Indies (including syntypes from St. Vincent) lack these setae (Fig. <xref ref-type="fig" rid="F18">18A</xref>). The surstylus and phallus are also very different, with <italic><tp:taxon-name><tp:taxon-name-part taxon-name-part-type="genus" reg="Achradocera">A.</tp:taxon-name-part> <tp:taxon-name-part taxon-name-part-type="species" reg="barbata">barbata</tp:taxon-name-part></tp:taxon-name></italic> having the surstylus enlarged and rounded apically and phallus dorsally serrate (Fig. <xref ref-type="fig" rid="F18">18D</xref>; <xref ref-type="bibr" rid="B6">Bickel 2000</xref>: fig. 1a) but in <italic><tp:taxon-name><tp:taxon-name-part taxon-name-part-type="genus" reg="Achradocera">A.</tp:taxon-name-part> <tp:taxon-name-part taxon-name-part-type="species" reg="apicalis">apicalis</tp:taxon-name-part></tp:taxon-name></italic> the surtylus is smaller and pointed apically and the phallus is not serrate (Fig. <xref ref-type="fig" rid="F18">18C</xref>; <xref ref-type="bibr" rid="B6">Bickel 2000</xref>: fig. 1e as <italic><tp:taxon-name><tp:taxon-name-part taxon-name-part-type="genus" reg="Achradocera">A.</tp:taxon-name-part> <tp:taxon-name-part taxon-name-part-type="species" reg="barbata">barbata</tp:taxon-name-part></tp:taxon-name></italic>). The antennal length in males of <italic><tp:taxon-name><tp:taxon-name-part taxon-name-part-type="genus" reg="Achradocera">A.</tp:taxon-name-part> <tp:taxon-name-part taxon-name-part-type="species" reg="apicalis">apicalis</tp:taxon-name-part></tp:taxon-name></italic> is highly variable, as noted by <xref ref-type="bibr" rid="B6">Bickel (2000)</xref>, but in all available specimens is distinctly shorter than the antenna in males of <italic><tp:taxon-name><tp:taxon-name-part taxon-name-part-type="genus" reg="Achradocera">A.</tp:taxon-name-part> <tp:taxon-name-part taxon-name-part-type="species" reg="barbata">barbata</tp:taxon-name-part></tp:taxon-name></italic>. Therefore, <italic><tp:taxon-name><tp:taxon-name-part taxon-name-part-type="genus" reg="Achradocera">A.</tp:taxon-name-part> <tp:taxon-name-part taxon-name-part-type="species" reg="apicalis">apicalis</tp:taxon-name-part></tp:taxon-name></italic> (Aldrich) is here removed from synonymy with <italic><tp:taxon-name><tp:taxon-name-part taxon-name-part-type="genus" reg="Achradocera">A.</tp:taxon-name-part> <tp:taxon-name-part taxon-name-part-type="species" reg="barbata">barbata</tp:taxon-name-part></tp:taxon-name></italic> (Loew). The species described in <xref ref-type="bibr" rid="B6">Bickel (2000)</xref> as <italic><tp:taxon-name><tp:taxon-name-part taxon-name-part-type="genus" reg="Achradocera">A.</tp:taxon-name-part> <tp:taxon-name-part taxon-name-part-type="species" reg="barbata">barbata</tp:taxon-name-part></tp:taxon-name></italic> is <italic><tp:taxon-name><tp:taxon-name-part taxon-name-part-type="genus" reg="Achradocera">A.</tp:taxon-name-part> <tp:taxon-name-part taxon-name-part-type="species" reg="apicalis">apicalis</tp:taxon-name-part></tp:taxon-name></italic>.</p><fig id="F18" position="float" orientation="portrait"><object-id xmlns:xlink="http://www.w3.org/1999/xlink" content-type="doi" xlink:type="simple">10.3897/zookeys.966.55192.figure18</object-id><object-id xmlns:xlink="http://www.w3.org/1999/xlink" content-type="arpha" xlink:type="simple">E842F96D-BA5A-5092-BED1-BB04ED766090</object-id><label>Figure 18.</label><caption><p>Tarsus I and terminalia of males <bold>A</bold><italic><tp:taxon-name><tp:taxon-name-part taxon-name-part-type="genus" reg="Achradocera">Achradocera</tp:taxon-name-part> <tp:taxon-name-part taxon-name-part-type="species" reg="apicalis">apicalis</tp:taxon-name-part></tp:taxon-name></italic> (Aldrich), tarsus I, posterior view (Montserrat) <bold>B</bold><italic><tp:taxon-name><tp:taxon-name-part taxon-name-part-type="genus" reg="Achradocera">Achradocera</tp:taxon-name-part> <tp:taxon-name-part taxon-name-part-type="species" reg="barbata">barbata</tp:taxon-name-part></tp:taxon-name></italic> (Loew), tarsus I, posterior view (Kentucky, USA), arrows indicate ventral setae <bold>C</bold><italic><tp:taxon-name><tp:taxon-name-part taxon-name-part-type="genus" reg="Achradocera">Achradocera</tp:taxon-name-part> <tp:taxon-name-part taxon-name-part-type="species" reg="apicalis">apicalis</tp:taxon-name-part></tp:taxon-name></italic>, tip of abdomen, left lateral (Montserrat) <bold>D</bold><italic><tp:taxon-name><tp:taxon-name-part taxon-name-part-type="genus" reg="Achradocera">Achradocera</tp:taxon-name-part> <tp:taxon-name-part taxon-name-part-type="species" reg="barbata">barbata</tp:taxon-name-part></tp:taxon-name></italic>, tip of abdomen, left lateral (Florida, USA). Scale bars: 0.25 mm (<bold>A, B</bold>), 0.5 mm (<bold>C, D</bold>).</p></caption><graphic xmlns:xlink="http://www.w3.org/1999/xlink" xlink:href="zookeys-966-057-g018.jpg" id="oo_450942.jpg" position="float" orientation="portrait" xlink:type="simple"><uri content-type="original_file" xlink:type="simple">https://binary.pensoft.net/fig/450942</uri></graphic></fig></tp:treatment-sec><ref-list><ref id="B6"><mixed-citation xmlns:xlink="http://www.w3.org/1999/xlink" xlink:type="simple"><person-group><name name-style="western"><surname>Bickel</surname><given-names>DJ</given-names></name></person-group> (<year>2000</year>) <article-title>New World <italic><tp:taxon-name><tp:taxon-name-part taxon-name-part-type="genus">Achradocera</tp:taxon-name-part></tp:taxon-name></italic> in Hawai’i, Tonga, and French Polynesia, with discussion of the genus (<tp:taxon-name><tp:taxon-name-part taxon-name-part-type="order">Diptera</tp:taxon-name-part></tp:taxon-name>: <tp:taxon-name><tp:taxon-name-part taxon-name-part-type="family">Dolichopodidae</tp:taxon-name-part></tp:taxon-name>).</article-title><source>Bishop Museum Occasional Papers</source><volume>64</volume>: <fpage>14</fpage>–<lpage>20</lpage>.</mixed-citation></ref><ref id="B3"><mixed-citation xmlns:xlink="http://www.w3.org/1999/xlink" xlink:type="simple"><person-group><name name-style="western"><surname>Aldrich</surname><given-names>JM</given-names></name></person-group> (<year>1902</year>) <article-title><tp:taxon-name><tp:taxon-name-part taxon-name-part-type="family">Dolichopodidae</tp:taxon-name-part></tp:taxon-name> of Grenada, W.I.</article-title><source>Kansas University Science Bulletin</source><volume>1</volume>: <fpage>75</fpage>–<lpage>94</lpage>.</mixed-citation></ref><ref id="B67"><mixed-citation xmlns:xlink="http://www.w3.org/1999/xlink" xlink:type="simple"><person-group><name name-style="western"><surname>Robinson</surname><given-names>H</given-names></name></person-group> (<year>1975</year>) <article-title>Bredin-Archbold-Smithsonian Biological Survey of Dominica, the family <tp:taxon-name><tp:taxon-name-part taxon-name-part-type="family">Dolichopodidae</tp:taxon-name-part></tp:taxon-name> with some related Antillean and Panamanian species (<tp:taxon-name><tp:taxon-name-part taxon-name-part-type="order">Diptera</tp:taxon-name-part></tp:taxon-name>).</article-title><source>Smithsonian Contributions to Zoology</source><volume>185</volume>: <fpage>1</fpage>–<lpage>141</lpage>. <ext-link xlink:type="simple" ext-link-type="doi" xlink:href="10.5479/si.00810282.185">https://doi.org/10.5479/si.00810282.185</ext-link></mixed-citation></ref></ref-list></tp:taxon-treatment>
