# Supplementary material for: The Dolichopodidae (Diptera) of Montserrat, West Indies
Source: Zookeys. 2020 Sep 9;966:57–151. doi: 10.3897/zookeys.966.55192 (PMC7494662; doi:10.3897/zookeys.966.55192)
Supplement: XML Treatment for Asyndetus interruptus [file zookeys.966.55192-treatment30.xml]

<!DOCTYPE tp:taxon-treatment
  PUBLIC "-//TaxonX//DTD Taxonomic Treatment Publishing DTD v0 20100105//EN" "tax-treatment-NSO.dtd">
<tp:taxon-treatment xmlns:tp="http://www.plazi.org/taxpub"><tp:treatment-meta><kwd-group><label>Taxon classification</label><kwd><named-content xmlns:xlink="http://www.w3.org/1999/xlink" content-type="kingdom">Animalia</named-content></kwd><kwd><named-content xmlns:xlink="http://www.w3.org/1999/xlink" content-type="order">Diptera</named-content></kwd><kwd><named-content xmlns:xlink="http://www.w3.org/1999/xlink" content-type="family">Dolichopodidae</named-content></kwd></kwd-group><mixed-citation publication-type="journal"><person-group><name><surname>Runyon</surname><given-names>Justin B.</given-names></name></person-group><article-title>The <tp:taxon-name><tp:taxon-name-part taxon-name-part-type="family">Dolichopodidae</tp:taxon-name-part></tp:taxon-name> (<tp:taxon-name><tp:taxon-name-part taxon-name-part-type="order">Diptera</tp:taxon-name-part></tp:taxon-name>) of Montserrat, West Indies</article-title><source>Zookeys</source><day>09</day><month>9</month><year>2020</year><volume>966</volume><fpage>57</fpage><lpage>151</lpage><pub-id pub-id-type="doi">10.3897/zookeys.966.55192</pub-id></mixed-citation></tp:treatment-meta><tp:nomenclature><tp:taxon-name><object-id xmlns:xlink="http://www.w3.org/1999/xlink" content-type="arpha" xlink:type="simple">72E1CE43-ECE1-570F-A4FA-28F123DE3733</object-id>
                <tp:taxon-name-part taxon-name-part-type="genus" reg="Asyndetus">Asyndetus</tp:taxon-name-part>
                <tp:taxon-name-part taxon-name-part-type="species" reg="interruptus">interruptus</tp:taxon-name-part>
              </tp:taxon-name><tp:taxon-authority>(Loew)</tp:taxon-authority><tp:nomenclature-citation-list><tp:nomenclature-citation><tp:taxon-name>
                    <tp:taxon-name-part taxon-name-part-type="genus" reg="Diaphorus">Diaphorus</tp:taxon-name-part> <tp:taxon-name-part taxon-name-part-type="species" reg="interruptus">interruptus</tp:taxon-name-part></tp:taxon-name><comment>Loew, 1861: 37.</comment></tp:nomenclature-citation><tp:nomenclature-citation><tp:taxon-name>
                    <tp:taxon-name-part taxon-name-part-type="genus" reg="Asyndetus">Asyndetus</tp:taxon-name-part> <tp:taxon-name-part taxon-name-part-type="species" reg="interruptus">interruptus</tp:taxon-name-part></tp:taxon-name><comment>Loew, 1869: 37.</comment></tp:nomenclature-citation><tp:nomenclature-citation><tp:taxon-name>
                    <tp:taxon-name-part taxon-name-part-type="genus" reg="Asyndetus">Asyndetus</tp:taxon-name-part> <tp:taxon-name-part taxon-name-part-type="species" reg="bredini">bredini</tp:taxon-name-part></tp:taxon-name><comment>Robinson, 1975: 68.</comment></tp:nomenclature-citation><tp:nomenclature-citation><tp:taxon-name>
                    <tp:taxon-name-part taxon-name-part-type="genus" reg="Asyndetus">Asyndetus</tp:taxon-name-part> <tp:taxon-name-part taxon-name-part-type="species" reg="wirthi">wirthi</tp:taxon-name-part></tp:taxon-name><comment>Robinson, 1997: 479, syn. nov.</comment></tp:nomenclature-citation></tp:nomenclature-citation-list></tp:nomenclature><tp:treatment-sec sec-type="material" id="SECID0EZBCK"><title>Material examined.</title><p><bold>Belize</bold>: 2 ♂, 5 ♀, Stann Creek District, beach at Hopkins, 0–2 m, <named-content xmlns:xlink="http://www.w3.org/1999/xlink" content-type="dwc:verbatimCoordinates" xlink:type="simple"><named-content content-type="geo-json" specific-use="{&#34;type&#34;:&#34;Point&#34;,&#34;coordinates&#34;:[-88.278833,16.852667]}" id="NCID0EECCK" xlink:type="simple">16°51.16'N, 88°16.73'W</named-content></named-content>, 23 April 2015, JB Runyon; 10 ♂, 3 ♀, same as previous, 18 March 2019. <bold>British Virgin Islands</bold>: 1 ♂, Prickly Pear Island, <named-content xmlns:xlink="http://www.w3.org/1999/xlink" content-type="dwc:verbatimCoordinates" xlink:type="simple"><named-content content-type="geo-json" specific-use="{&#34;type&#34;:&#34;Point&#34;,&#34;coordinates&#34;:[-64.366667,18.503000]}" id="NCID0EOCCK" xlink:type="simple">18°30.18'N, 64°22.00'W</named-content></named-content>, 3 November 2016, JB Runyon. <bold>Montserrat</bold>: 20 ♂, 8 ♀, Woodlands Beach, <named-content xmlns:xlink="http://www.w3.org/1999/xlink" content-type="dwc:verbatimCoordinates" xlink:type="simple"><named-content content-type="geo-json" specific-use="{&#34;type&#34;:&#34;Point&#34;,&#34;coordinates&#34;:[-62.223667,16.762500]}" id="NCID0EYCCK" xlink:type="simple">16°45.75'N, 62°13.42'W</named-content></named-content>, 20 June 2017, J.B. Runyon; 1 ♂, 2 ♀, Old Road Bay (beach), <named-content xmlns:xlink="http://www.w3.org/1999/xlink" content-type="dwc:verbatimCoordinates" xlink:type="simple"><named-content content-type="geo-json" specific-use="{&#34;type&#34;:&#34;Point&#34;,&#34;coordinates&#34;:[-62.233917,16.743717]}" id="NCID0EADCK" xlink:type="simple">16°44.623'N, 62°14.035'W</named-content></named-content>, 22 June 2017, J.B. Runyon; 2 ♂, Fox’s Bay Beach, <named-content xmlns:xlink="http://www.w3.org/1999/xlink" content-type="dwc:verbatimCoordinates" xlink:type="simple"><named-content content-type="geo-json" specific-use="{&#34;type&#34;:&#34;Point&#34;,&#34;coordinates&#34;:[-62.236167,16.726500]}" id="NCID0EIDCK" xlink:type="simple">16°43.59'N, 62°14.17'W</named-content></named-content>, 24 June 2017, J.B. Runyon; 1 ♀, Rendezvous Bay Beach, <named-content xmlns:xlink="http://www.w3.org/1999/xlink" content-type="dwc:verbatimCoordinates" xlink:type="simple"><named-content content-type="geo-json" specific-use="{&#34;type&#34;:&#34;Point&#34;,&#34;coordinates&#34;:[-62.204933,16.808150]}" id="NCID0EQDCK" xlink:type="simple">16°48.489'N, 62°12.296'W</named-content></named-content>, 23 June 2017, J.B. Runyon; 2 ♀, Rendezvous Bay, 26 July 2005, yellow pan trap, V.G. Martinson. <bold>Nevis</bold>: 7 ♂, Winward Beach, <named-content xmlns:xlink="http://www.w3.org/1999/xlink" content-type="dwc:verbatimCoordinates" xlink:type="simple"><named-content content-type="geo-json" specific-use="{&#34;type&#34;:&#34;Point&#34;,&#34;coordinates&#34;:[-62.548500,17.116000]}" id="NCID0E1DCK" xlink:type="simple">17°06.96'N, 62°32.91'W</named-content></named-content>, 28 May 2017, J.B. Runyon. <bold>St. Kitts</bold>: 3 ♂, Majors Bay, <named-content xmlns:xlink="http://www.w3.org/1999/xlink" content-type="dwc:verbatimCoordinates" xlink:type="simple"><named-content content-type="geo-json" specific-use="{&#34;type&#34;:&#34;Point&#34;,&#34;coordinates&#34;:[-62.648500,17.227000]}" id="NCID0EEECK" xlink:type="simple">17°13.62'N, 62°38.91'W</named-content></named-content>, 2 June 2017, J.B. Runyon; 9 ♂, 4 ♀, North Friar’s Bay, <named-content xmlns:xlink="http://www.w3.org/1999/xlink" content-type="dwc:verbatimCoordinates" xlink:type="simple"><named-content content-type="geo-json" specific-use="{&#34;type&#34;:&#34;Point&#34;,&#34;coordinates&#34;:[-62.672167,17.276500]}" id="NCID0EMECK" xlink:type="simple">17°16.59'N, 62°40.33'W</named-content></named-content>, 24 May 2017, J.B. Runyon. <bold>St. Lucia</bold>: 5 ♂, 3 ♀, Savannes, Mangrove Reserve, 0–5 m, <named-content xmlns:xlink="http://www.w3.org/1999/xlink" content-type="dwc:verbatimCoordinates" xlink:type="simple"><named-content content-type="geo-json" specific-use="{&#34;type&#34;:&#34;Point&#34;,&#34;coordinates&#34;:[-60.914667,13.766167]}" id="NCID0EWECK" xlink:type="simple">13°45.97'N, 60°54.88'W</named-content></named-content>, 3 May 2009, J.B. Runyon; 3 ♂, Micoud District, Fond Bay at beach, 0–5 m, <named-content xmlns:xlink="http://www.w3.org/1999/xlink" content-type="dwc:verbatimCoordinates" xlink:type="simple"><named-content content-type="geo-json" specific-use="{&#34;type&#34;:&#34;Point&#34;,&#34;coordinates&#34;:[-60.894167,13.831500]}" id="NCID0E5ECK" xlink:type="simple">13°49.89'N, 60°53.65'W</named-content></named-content>, 8 May 2009, J.B. Runyon (<named-content xmlns:xlink="http://www.w3.org/1999/xlink" content-type="dwc:institutional_code" xlink:type="simple">MTEC</named-content>, <named-content xmlns:xlink="http://www.w3.org/1999/xlink" content-type="dwc:institutional_code" xlink:type="simple">USNM</named-content>).</p></tp:treatment-sec><tp:treatment-sec sec-type="distribution" id="SECID0ENFCK"><title>Distribution.</title><p>Widespread, can be found on beaches in the southeastern United States (Florida), Central America (Belize), Ecuador (Galápagos Islands), and the West Indies (Antigua, British Virgin Islands, Cuba, Dominica, Jamaica, Montserrat, Nevis, St. Kitts, St. Lucia).</p></tp:treatment-sec><tp:treatment-sec sec-type="remarks" id="SECID0ESFCK"><title>Remarks.</title><p>Initially, I thought both <italic><tp:taxon-name><tp:taxon-name-part taxon-name-part-type="genus" reg="Asyndetus">A.</tp:taxon-name-part> <tp:taxon-name-part taxon-name-part-type="species" reg="interruptus">interruptus</tp:taxon-name-part></tp:taxon-name></italic> and <italic><tp:taxon-name><tp:taxon-name-part taxon-name-part-type="genus" reg="Asyndetus">A.</tp:taxon-name-part> <tp:taxon-name-part taxon-name-part-type="species" reg="wirthi">wirthi</tp:taxon-name-part></tp:taxon-name></italic> Robinson, very similar species (<xref ref-type="bibr" rid="B69">Robinson and Deyrup 1997</xref>), were represented in material from Montserrat. Specimens of <italic><tp:taxon-name><tp:taxon-name-part taxon-name-part-type="genus" reg="Asyndetus">A.</tp:taxon-name-part> <tp:taxon-name-part taxon-name-part-type="species" reg="interruptus">interruptus</tp:taxon-name-part></tp:taxon-name></italic> show a wide range of intraspecific variability as discussed by <xref ref-type="bibr" rid="B11">Bickel and Sinclair (1997)</xref>. The large series from Woodlands Beach shows a gradation in characters used by <xref ref-type="bibr" rid="B69">Robinson and Deyrup (1997)</xref> to distinguish <italic><tp:taxon-name><tp:taxon-name-part taxon-name-part-type="genus" reg="Asyndetus">A.</tp:taxon-name-part> <tp:taxon-name-part taxon-name-part-type="species" reg="interruptus">interruptus</tp:taxon-name-part></tp:taxon-name></italic> and <italic><tp:taxon-name><tp:taxon-name-part taxon-name-part-type="genus" reg="Asyndetus">A.</tp:taxon-name-part> <tp:taxon-name-part taxon-name-part-type="species" reg="wirthi">wirthi</tp:taxon-name-part></tp:taxon-name></italic> (e.g., relative length to width of face, shape of antenna, presence of coppery median band between rows of dorsocentral setae). Dissection and examination of male genitalia of <italic><tp:taxon-name><tp:taxon-name-part taxon-name-part-type="genus" reg="Asyndetus"/><tp:taxon-name-part taxon-name-part-type="species" reg="interruptus">interruptus</tp:taxon-name-part></tp:taxon-name></italic>-morphotype and <italic><tp:taxon-name><tp:taxon-name-part taxon-name-part-type="genus" reg="Asyndetus"/><tp:taxon-name-part taxon-name-part-type="species" reg="wirthi">wirthi</tp:taxon-name-part></tp:taxon-name></italic>-morphotype specimens from Woodlands Beach reveal no obvious differences and both match the illustration in <xref ref-type="bibr" rid="B11">Bickel and Sinclair (1997)</xref>. Thus, <italic><tp:taxon-name><tp:taxon-name-part taxon-name-part-type="genus" reg="Asyndetus">A.</tp:taxon-name-part> <tp:taxon-name-part taxon-name-part-type="species" reg="wirthi">wirthi</tp:taxon-name-part></tp:taxon-name></italic> is considered a synonym of <italic><tp:taxon-name><tp:taxon-name-part taxon-name-part-type="genus" reg="Asyndetus">A.</tp:taxon-name-part> <tp:taxon-name-part taxon-name-part-type="species" reg="interruptus">interruptus</tp:taxon-name-part></tp:taxon-name></italic>.</p><p><italic><tp:taxon-name><tp:taxon-name-part taxon-name-part-type="genus" reg="Asyndetus">Asyndetus</tp:taxon-name-part> <tp:taxon-name-part taxon-name-part-type="species" reg="interruptus">interruptus</tp:taxon-name-part></tp:taxon-name></italic> adults were seen mostly on open sand almost always near crab holes and most specimens were obtained by quickly placing a net over crab holes to catch adults as they promptly flew out. This species was re-described and illustrated by <xref ref-type="bibr" rid="B11">Bickel and Sinclair (1997)</xref>.</p></tp:treatment-sec><ref-list><ref id="B69"><mixed-citation xmlns:xlink="http://www.w3.org/1999/xlink" xlink:type="simple"><person-group><name name-style="western"><surname>Robinson</surname><given-names>H</given-names></name><name name-style="western"><surname>Deyrup</surname><given-names>M</given-names></name></person-group> (<year>1997</year>) <article-title>Two new species of <italic><tp:taxon-name><tp:taxon-name-part taxon-name-part-type="genus">Asyndetus</tp:taxon-name-part></tp:taxon-name></italic> Loew, and notes on the identity of <italic><tp:taxon-name><tp:taxon-name-part taxon-name-part-type="genus">A.</tp:taxon-name-part> <tp:taxon-name-part taxon-name-part-type="species">interruptus</tp:taxon-name-part></tp:taxon-name></italic> Loew (<tp:taxon-name><tp:taxon-name-part taxon-name-part-type="order">Diptera</tp:taxon-name-part></tp:taxon-name>: <tp:taxon-name><tp:taxon-name-part taxon-name-part-type="family">Dolichopodidae</tp:taxon-name-part></tp:taxon-name>).</article-title><source>Proceedings of the Entomological Society of Washington</source><volume>99</volume>: <fpage>477</fpage>–<lpage>482</lpage>.</mixed-citation></ref><ref id="B11"><mixed-citation xmlns:xlink="http://www.w3.org/1999/xlink" xlink:type="simple"><person-group><name name-style="western"><surname>Bickel</surname><given-names>DJ</given-names></name><name name-style="western"><surname>Sinclair</surname><given-names>BJ</given-names></name></person-group> (<year>1997</year>) <article-title>The <tp:taxon-name><tp:taxon-name-part taxon-name-part-type="family">Dolichopodidae</tp:taxon-name-part></tp:taxon-name> (<tp:taxon-name><tp:taxon-name-part taxon-name-part-type="order">Diptera</tp:taxon-name-part></tp:taxon-name>) of the Galápagos Islands, with notes on the New World fauna.</article-title><source>Entomologica scandinavica</source><volume>28</volume>: <fpage>241</fpage>–<lpage>270</lpage>. <ext-link xlink:type="simple" ext-link-type="doi" xlink:href="10.1163/187631297X00079">https://doi.org/10.1163/187631297X00079</ext-link></mixed-citation></ref></ref-list></tp:taxon-treatment>
