# Supplementary material for: The Dolichopodidae (Diptera) of Montserrat, West Indies
Source: Zookeys. 2020 Sep 9;966:57–151. doi: 10.3897/zookeys.966.55192 (PMC7494662; doi:10.3897/zookeys.966.55192)
Supplement: XML Treatment for Asyndetus fratellus [file zookeys.966.55192-treatment31.xml]

<!DOCTYPE tp:taxon-treatment
  PUBLIC "-//TaxonX//DTD Taxonomic Treatment Publishing DTD v0 20100105//EN" "tax-treatment-NSO.dtd">
<tp:taxon-treatment xmlns:tp="http://www.plazi.org/taxpub"><tp:treatment-meta><kwd-group><label>Taxon classification</label><kwd><named-content xmlns:xlink="http://www.w3.org/1999/xlink" content-type="kingdom">Animalia</named-content></kwd><kwd><named-content xmlns:xlink="http://www.w3.org/1999/xlink" content-type="order">Diptera</named-content></kwd><kwd><named-content xmlns:xlink="http://www.w3.org/1999/xlink" content-type="family">Dolichopodidae</named-content></kwd></kwd-group><mixed-citation publication-type="journal"><person-group><name><surname>Runyon</surname><given-names>Justin B.</given-names></name></person-group><article-title>The <tp:taxon-name><tp:taxon-name-part taxon-name-part-type="family">Dolichopodidae</tp:taxon-name-part></tp:taxon-name> (<tp:taxon-name><tp:taxon-name-part taxon-name-part-type="order">Diptera</tp:taxon-name-part></tp:taxon-name>) of Montserrat, West Indies</article-title><source>Zookeys</source><day>09</day><month>9</month><year>2020</year><volume>966</volume><fpage>57</fpage><lpage>151</lpage><pub-id pub-id-type="doi">10.3897/zookeys.966.55192</pub-id></mixed-citation></tp:treatment-meta><tp:nomenclature><tp:taxon-name><object-id xmlns:xlink="http://www.w3.org/1999/xlink" content-type="arpha" xlink:type="simple">7645A012-2E4A-5154-A2E1-7650461B0E76</object-id>
                <tp:taxon-name-part taxon-name-part-type="genus" reg="Asyndetus">Asyndetus</tp:taxon-name-part>
                <tp:taxon-name-part taxon-name-part-type="species" reg="fratellus">fratellus</tp:taxon-name-part>
              </tp:taxon-name><tp:taxon-authority>Aldrich</tp:taxon-authority><xref ref-type="fig" rid="F19">Fig. 19</xref><tp:nomenclature-citation-list><tp:nomenclature-citation><tp:taxon-name>
                    <tp:taxon-name-part taxon-name-part-type="genus" reg="Asyndetus">Asyndetus</tp:taxon-name-part> <tp:taxon-name-part taxon-name-part-type="species" reg="fratellus">fratellus</tp:taxon-name-part></tp:taxon-name><comment>Aldrich, 1896: 332.</comment></tp:nomenclature-citation></tp:nomenclature-citation-list></tp:nomenclature><tp:treatment-sec sec-type="material" id="SECID0EMLCK"><title>Material examined.</title><p><bold><italic>Lectotype</italic></bold> (designated here to fix identity of the species) ♂, St. Vincent, W. Indies, Collection J.M. Aldrich, <italic><tp:taxon-name><tp:taxon-name-part taxon-name-part-type="genus" reg="Asyndetus">Asyndetus</tp:taxon-name-part> <tp:taxon-name-part taxon-name-part-type="species" reg="fratellus">fratellus</tp:taxon-name-part></tp:taxon-name></italic> Type Ald., “LECTOTYPE/ ♂ <italic>Asyndetus</italic>/ <italic>fratellus</italic> Aldrich/ des. JB Runyon” [red label] (<named-content xmlns:xlink="http://www.w3.org/1999/xlink" content-type="dwc:institutional_code" xlink:type="simple">USNM</named-content>, specimen number <ext-link xmlns:xlink="http://www.w3.org/1999/xlink" ext-link-type="uri" xlink:href="http://hol.osu.edu/spmInfo.html?id=USNMENT01519227" xlink:type="simple">USNMENT01519227</ext-link>). <bold>British Virgin Islands</bold>: 1 ♂, 1 ♀, Guana Island, sand pit Malaise, 15–21 October 2001, B. &amp; B. Valentine; 3 ♀, same as previous, Malaise, 23–25 October 2000; 1 ♂, same as previous, East end, white beach, 2–10 October 2002, R.R. Snelling; 4 ♂, 2 ♀, Eustatia Island, Main Beach, pan traps, <named-content xmlns:xlink="http://www.w3.org/1999/xlink" content-type="dwc:verbatimCoordinates" xlink:type="simple"><named-content content-type="geo-json" specific-use="{&#34;type&#34;:&#34;Point&#34;,&#34;coordinates&#34;:[-64.356833,18.509833]}" id="NCID0E4MCK" xlink:type="simple">18°30.59'N, 64°21.41'W</named-content></named-content>, 31 October 2016, J.B. Runyon; 2 ♂, 2 ♀, same as previous, Baby Beach, <named-content xmlns:xlink="http://www.w3.org/1999/xlink" content-type="dwc:verbatimCoordinates" xlink:type="simple"><named-content content-type="geo-json" specific-use="{&#34;type&#34;:&#34;Point&#34;,&#34;coordinates&#34;:[-64.359500,18.510500]}" id="NCID0EFNCK" xlink:type="simple">18°30.63'N, 64°21.57'W</named-content></named-content>, 28–30 October 2016; Prickly Pear Island, salt pond edge, pan traps, <named-content xmlns:xlink="http://www.w3.org/1999/xlink" content-type="dwc:verbatimCoordinates" xlink:type="simple"><named-content content-type="geo-json" specific-use="{&#34;type&#34;:&#34;Point&#34;,&#34;coordinates&#34;:[-64.366500,18.503000]}" id="NCID0ENNCK" xlink:type="simple">18°30.18'N, 64°21.99'W</named-content></named-content>, 3 November 2016, J.B. Runyon; 7 ♂, 2 ♀, Virgin Gorda, Bitter End Yacht Club, sandy ground near beach, <named-content xmlns:xlink="http://www.w3.org/1999/xlink" content-type="dwc:verbatimCoordinates" xlink:type="simple"><named-content content-type="geo-json" specific-use="{&#34;type&#34;:&#34;Point&#34;,&#34;coordinates&#34;:[-64.355000,18.502167]}" id="NCID0EVNCK" xlink:type="simple">18°30.13'N, 64°21.30'W</named-content></named-content>, 8–10 November 2016, J.B. Runyon. <bold>Montserrat</bold>: 1 ♂, Woodlands Beach, <named-content xmlns:xlink="http://www.w3.org/1999/xlink" content-type="dwc:verbatimCoordinates" xlink:type="simple"><named-content content-type="geo-json" specific-use="{&#34;type&#34;:&#34;Point&#34;,&#34;coordinates&#34;:[-62.223667,16.762500]}" id="NCID0E6NCK" xlink:type="simple">16°45.75'N, 62°13.42'W</named-content></named-content>, 21 June 2017, J.B. Runyon; 4 ♂, 6 ♀, Old Road Bay (beach), <named-content xmlns:xlink="http://www.w3.org/1999/xlink" content-type="dwc:verbatimCoordinates" xlink:type="simple"><named-content content-type="geo-json" specific-use="{&#34;type&#34;:&#34;Point&#34;,&#34;coordinates&#34;:[-62.233917,16.743717]}" id="NCID0EHOCK" xlink:type="simple">16°44.623'N, 62°14.035'W</named-content></named-content>, 22 June 2017, J.B. Runyon; 2 ♂, 2 ♀, Fox’s Bay Beach, <named-content xmlns:xlink="http://www.w3.org/1999/xlink" content-type="dwc:verbatimCoordinates" xlink:type="simple"><named-content content-type="geo-json" specific-use="{&#34;type&#34;:&#34;Point&#34;,&#34;coordinates&#34;:[-62.236167,16.726500]}" id="NCID0EPOCK" xlink:type="simple">16°43.59'N, 62°14.17'W</named-content></named-content>, 24 June 2017, J.B. Runyon; 1 ♀, Rendezvous Bay Beach, <named-content xmlns:xlink="http://www.w3.org/1999/xlink" content-type="dwc:verbatimCoordinates" xlink:type="simple"><named-content content-type="geo-json" specific-use="{&#34;type&#34;:&#34;Point&#34;,&#34;coordinates&#34;:[-62.204933,16.808150]}" id="NCID0EXOCK" xlink:type="simple">16°48.489'N, 62°12.296'W</named-content></named-content>, 23 June 2017, J.B. Runyon; 1 ♀, Rendezvous Bay, 26 July 2005, yellow pan trap, V.G. Martinson. <bold>Nevis</bold>: 14 ♂, 17 ♀, Winward Beach, <named-content xmlns:xlink="http://www.w3.org/1999/xlink" content-type="dwc:verbatimCoordinates" xlink:type="simple"><named-content content-type="geo-json" specific-use="{&#34;type&#34;:&#34;Point&#34;,&#34;coordinates&#34;:[-62.548500,17.116000]}" id="NCID0EBPCK" xlink:type="simple">17°06.96'N, 62°32.91'W</named-content></named-content>, 28 May 2017, J.B. Runyon. <bold>Puerto Rico</bold>: 2 ♂, 5 ♀, Culebra, Flamenco Beach, 27 December 2001, M. Huben. <bold>St. Kitts</bold>: 4 ♂, 3♀, Majors Bay, on <italic><tp:taxon-name><tp:taxon-name-part taxon-name-part-type="genus" reg="Ipomoea">Ipomoea</tp:taxon-name-part></tp:taxon-name></italic>, <named-content xmlns:xlink="http://www.w3.org/1999/xlink" content-type="dwc:verbatimCoordinates" xlink:type="simple"><named-content content-type="geo-json" specific-use="{&#34;type&#34;:&#34;Point&#34;,&#34;coordinates&#34;:[-62.648467,17.227067]}" id="NCID0EUPCK" xlink:type="simple">17°13.624'N, 62°38.908'W</named-content></named-content>, 21 May 2017, J.B. Runyon; 1 ♂, 2 ♀, North Friar’s Bay, <named-content xmlns:xlink="http://www.w3.org/1999/xlink" content-type="dwc:verbatimCoordinates" xlink:type="simple"><named-content content-type="geo-json" specific-use="{&#34;type&#34;:&#34;Point&#34;,&#34;coordinates&#34;:[-62.672167,17.276500]}" id="NCID0E3PCK" xlink:type="simple">17°16.59'N, 62°40.33'W</named-content></named-content>, 24 May 2017, J.B. Runyon; 1 ♂, South Frigate Bay, <named-content xmlns:xlink="http://www.w3.org/1999/xlink" content-type="dwc:verbatimCoordinates" xlink:type="simple"><named-content content-type="geo-json" specific-use="{&#34;type&#34;:&#34;Point&#34;,&#34;coordinates&#34;:[-62.686683,17.281150]}" id="NCID0EEQCK" xlink:type="simple">17°16.869'N, 62°41.201'W</named-content></named-content>, 24 May 2017, J.B. Runyon. <bold>St. Lucia</bold>: 18 ♂, 26 ♀, Savannes, Mangrove Reserve, 0–5 m, <named-content xmlns:xlink="http://www.w3.org/1999/xlink" content-type="dwc:verbatimCoordinates" xlink:type="simple"><named-content content-type="geo-json" specific-use="{&#34;type&#34;:&#34;Point&#34;,&#34;coordinates&#34;:[-60.914667,13.766167]}" id="NCID0EOQCK" xlink:type="simple">13°45.97'N, 60°54.88'W</named-content></named-content>, 3 May 2009, J.B. Runyon; 5 ♂, 5 ♀, Micoud District, Fond Bay at beach, 0–5 m, <named-content xmlns:xlink="http://www.w3.org/1999/xlink" content-type="dwc:verbatimCoordinates" xlink:type="simple"><named-content content-type="geo-json" specific-use="{&#34;type&#34;:&#34;Point&#34;,&#34;coordinates&#34;:[-60.894167,13.831500]}" id="NCID0EWQCK" xlink:type="simple">13°49.89'N, 60°53.65'W</named-content></named-content>, 8 May 2009, J.B. Runyon (<named-content xmlns:xlink="http://www.w3.org/1999/xlink" content-type="dwc:institutional_code" xlink:type="simple">MTEC</named-content>, <named-content xmlns:xlink="http://www.w3.org/1999/xlink" content-type="dwc:institutional_code" xlink:type="simple">USNM</named-content>).</p></tp:treatment-sec><tp:treatment-sec sec-type="material" id="SECID0EFRCK"><title>Re-description, based on material from Montserrat.</title><p><bold>Male.</bold> Body length 2.2–2.7 mm (body size of some specimens from St. Kitts and Nevis approach 3.5 mm), wing length 1.7–2.1 × width 0.7–1.0 mm. <bold><italic>Head</italic></bold>: Face as wide as frons, parallel-sided, slightly higher than wide, covered with dense white pruinosity that obscures ground color. Frons with dense grayish white pruinosity, obscuring ground color; vertical setae proclinate. Palpus black with sparse white pruinosity, with black setae, a couple larger setae near apex. Proboscis black. Antenna black; pedicel somewhat produced above and on sides; first flagellomere short, wider than long, rounded apically; arista-like stylus inserted near middle of dorsal edge. Lower postocular setae white. <bold><italic>Thorax</italic></bold>: Scutum dark metallic green-blue with dense white pruinosity, with distinct band of coppery brown pruinosity between dorsocentral rows becoming slightly broader posteriorly and ending at scutellum and coppery brown pruinose area above wing bases; 1–6 pairs of irregularly biseriate acrostichal setae, often missing on anterior half of scutum; five pairs of dorsocentral setae; scutellum with one pair of large marginal setae and one pair of small lateral setae. Pleuron dark metallic bluish green with dense grayish white pruinosity; with two small black setae on lower proepisternum and one or two small black setae on upper proepisternum. <bold><italic>Legs</italic></bold>: Hairs and setae mostly black. Coxae concolorous with pleuron; coxae I and II with black setae anteriorly; coxa III with black lateral seta near base and small brown lateral seta near 2/3. Femora dark brown to black with extreme tips yellow, with <abbrev xmlns:xlink="http://www.w3.org/1999/xlink" xlink:title="anteroventral(ly)" id="ABBRID0EWRCK" xlink:type="simple">av</abbrev> and <abbrev xmlns:xlink="http://www.w3.org/1999/xlink" xlink:title="posteroventral(ly)" id="ABBRID0E1RCK" xlink:type="simple">pv</abbrev> rows of longer rather slender dark setae ventrally (longest ca. half width of femur) that can appear yellowish in certain lights, and with a few stouter <abbrev xmlns:xlink="http://www.w3.org/1999/xlink" xlink:title="anteroventral(ly)" id="ABBRID0E5RCK" xlink:type="simple">av</abbrev> and <abbrev xmlns:xlink="http://www.w3.org/1999/xlink" xlink:title="posteroventral(ly)" id="ABBRID0ECSCK" xlink:type="simple">pv</abbrev> setae near apex; femora II and III also with slightly larger anterior setae near apex. Tibiae I and II yellow (some specimens from British Virgin Islands, Puerto Rico, St. Lucia, and St. Vincent have tibia I and/or II varying degrees of brown), tibia II usually brownish at very base, tibia III brown but sometimes yellowish basally; tibia I with small area of close-set pale setulae <abbrev xmlns:xlink="http://www.w3.org/1999/xlink" xlink:title="anteroventral(ly)" id="ABBRID0EGSCK" xlink:type="simple">av</abbrev> on apical half, with small setae, an <abbrev xmlns:xlink="http://www.w3.org/1999/xlink" xlink:title="anterodorsal(ly)" id="ABBRID0EKSCK" xlink:type="simple">ad</abbrev> seta near 1/3, <abbrev xmlns:xlink="http://www.w3.org/1999/xlink" xlink:title="posterodorsal(ly)" id="ABBRID0EOSCK" xlink:type="simple">pd</abbrev> seta near 1/3, 1/2, near apex and apical <abbrev xmlns:xlink="http://www.w3.org/1999/xlink" xlink:title="anterodorsal(ly)" id="ABBRID0ESSCK" xlink:type="simple">ad</abbrev>, posterior, and <abbrev xmlns:xlink="http://www.w3.org/1999/xlink" xlink:title="posteroventral(ly)" id="ABBRID0EWSCK" xlink:type="simple">pv</abbrev> seta; tibia II with large <abbrev xmlns:xlink="http://www.w3.org/1999/xlink" xlink:title="anterodorsal(ly)" id="ABBRID0E1SCK" xlink:type="simple">ad</abbrev> seta near 1/5 and 3/5, large <abbrev xmlns:xlink="http://www.w3.org/1999/xlink" xlink:title="posterodorsal(ly)" id="ABBRID0E5SCK" xlink:type="simple">pd</abbrev> seta just before 1/5, 1/2, near 3/5, smaller ventral seta near 3/5, and 3–4 large apical setae, the ventral one largest; tibia III with large setae, <abbrev xmlns:xlink="http://www.w3.org/1999/xlink" xlink:title="anterodorsal(ly)" id="ABBRID0ECTCK" xlink:type="simple">ad</abbrev> seta at 1/5, just beyond 1/2 and sometimes smaller seta near 2/5, with five or six <abbrev xmlns:xlink="http://www.w3.org/1999/xlink" xlink:title="posteroventral(ly)" id="ABBRID0EGTCK" xlink:type="simple">pv</abbrev> small setae of varying lengths rather evenly spaced along length of tibia, no ventral setae, four apical setae the dorsal seta largest. Tarsomeres I(1) and II(1) with apex brown, tarsi otherwise dark brown; tarsomere 5 of each leg with apical fan of small black dorsal setae. Tarsomere I(5) slightly broadened. Tarsal claws absent, pulvilli white and enlarged on all legs. Ratios of tibia:tarsomeres: leg I: 32–14–8–6–4–5; leg II: 40–18–10–7–4–5; leg III: 45–13–12–9–6–5. <bold><italic>Wing</italic></bold>: Hyaline but with slight whitish sheen and brown veins, oblong-elliptical with prominent anal lobe. Veins R<sub>2+3</sub> and R<sub>4+5</sub> rather close together, subparallel but slightly diverging apically, both joining costa before wing apex; R<sub>4+5</sub> nearly straight to scarcely bent backwards at apex. Distal section of M free and offset from basal section (rarely these sections are indistinctly connected via a thin trace of vein M; basal and distal sections of M overlap in a few female specimens from St. Kitts and Nevis). Crossvein dm-cu placed near basal 1/3 of wing length, ca. one-seventh as long as last part of CuA<sub>1</sub>. Calypter white with white setae. Halter stem yellow-brown and knob white. <bold><italic>Abdomen</italic></bold>: Cylindrical, dark metallic green (some specimens with distinct copper reflections) obscured by grayish white pruinosity that is thickest laterally. Tergites covered with numerous small black setae that are longer laterally and along distal margins; tergite VI mostly to completely hidden, bare. Sternites with sparse but rather long setae that can appear brownish. Sternite VIII with four short but stout setae projecting posteriorly from apex of preabdomen. Hypopygium small, dark brown, enclosed in tip of abdomen. Epandrium dark brown, nearly round. Surstylus bilobed; dorsal lobe shining dark brown, as long as epandrium, narrow, broadest basally with slightly expanded apex, with distinct dorsal seta near 2/3 (and sometimes a second smaller neighboring seta) and minute hairs apically; ventral lobe of surstylus half as long as dorsal lobe, subtriangular, with distinct seta at apex subtended by one or two smaller setae and medially near base with a papilla bearing a seta. Cercus dark brown, small, nearly round, covered with small black setae of nearly uniform length.</p><p><bold>Female.</bold> Body length 2.6–2.9 mm, wing length 2.1–2.4 × width 0.8–1.1 mm. Similar to male, but face slightly wider; clypeus distinct, bulging slightly; femora II and III without longer ventral setae but <abbrev xmlns:xlink="http://www.w3.org/1999/xlink" xlink:title="anteroventral(ly)" id="ABBRID0E3TCK" xlink:type="simple">av</abbrev> row on femur I distinct; tibia III often yellowish on basal half; each tarsomere 5 without fan of black dorsal setae; pulvilli small; short distinct claws present.</p></tp:treatment-sec><tp:treatment-sec sec-type="distribution" id="SECID0EAUCK"><title>Distribution.</title><p>British Virgin Islands, Grenada, Jamaica, Montserrat, Nevis, Puerto Rico, St. Kitts, St. Lucia, St. Vincent.</p></tp:treatment-sec><tp:treatment-sec sec-type="remarks" id="SECID0EFUCK"><title>Remarks.</title><p>All specimens from Montserrat have yellow tibiae I and II, and because of this I at first suspected these represented an undescribed species. The only other species of <italic><tp:taxon-name><tp:taxon-name-part taxon-name-part-type="genus" reg="Asyndetus">Asyndetus</tp:taxon-name-part></tp:taxon-name></italic> known from the West Indies reported to have tibiae I and II yellow is <italic><tp:taxon-name><tp:taxon-name-part taxon-name-part-type="genus" reg="Asyndetus">A.</tp:taxon-name-part> <tp:taxon-name-part taxon-name-part-type="species" reg="syntormoides">syntormoides</tp:taxon-name-part></tp:taxon-name></italic> Wheeler which has an enlarged first flagellomere and vein M delicate but complete throughout (<xref ref-type="bibr" rid="B93">Wheeler 1899</xref>: figs 50–52). However, examination of material from Puerto Rico to St. Lucia (see Material examined) reveals the color of tibiae I and II varies from yellow to dark brown. Specimens from islands north of Montserrat generally have tibia I yellow with tibia II often yellow but frequently brown (a few specimens also have tibia I brown), but specimens southward usually have all tibia brownish, including the lectotype from St. Vincent (Fig. <xref ref-type="fig" rid="F19">19</xref>; a few specimens from St. Lucia have tibia I yellow). Other characters are variable including body size (2.0–3.5 mm), number/extent of acrostichal setae, and size of ventral setae on femora II and III. I can find no characters to reliably distinguish these specimens, and thus consider them conspecific, and interpret <italic><tp:taxon-name><tp:taxon-name-part taxon-name-part-type="genus" reg="Asyndetus">A.</tp:taxon-name-part> <tp:taxon-name-part taxon-name-part-type="species" reg="fratellus">fratellus</tp:taxon-name-part></tp:taxon-name></italic> as a littoral species widespread in the West Indies. However, a revision of this genus in the Neotropics is needed. Two species similar to <italic><tp:taxon-name><tp:taxon-name-part taxon-name-part-type="genus" reg="Asyndetus">A.</tp:taxon-name-part> <tp:taxon-name-part taxon-name-part-type="species" reg="fratellus">fratellus</tp:taxon-name-part></tp:taxon-name></italic> were described from Dominica (<italic><tp:taxon-name><tp:taxon-name-part taxon-name-part-type="genus" reg="Asyndetus">A.</tp:taxon-name-part> <tp:taxon-name-part taxon-name-part-type="species" reg="dominicensis">dominicensis</tp:taxon-name-part></tp:taxon-name></italic> Robinson) and Puerto Rico (<italic><tp:taxon-name><tp:taxon-name-part taxon-name-part-type="genus" reg="Asyndetus">A.</tp:taxon-name-part> <tp:taxon-name-part taxon-name-part-type="species" reg="deficiens">deficiens</tp:taxon-name-part></tp:taxon-name></italic> Robinson) that might prove conspecific. Outside the West Indies, <italic><tp:taxon-name><tp:taxon-name-part taxon-name-part-type="genus" reg="Asyndetus">A.</tp:taxon-name-part> <tp:taxon-name-part taxon-name-part-type="species" reg="currani">currani</tp:taxon-name-part></tp:taxon-name></italic> Van Duzee (Panama, photos of holotype examined) is very similar and might also prove conspecific, but the holotype has ventral hairs on femora more yellowish and wing with R<sub>4+5</sub> slightly more bent backwards at apex.</p><p>Many adults of <italic><tp:taxon-name><tp:taxon-name-part taxon-name-part-type="genus" reg="Asyndetus">A.</tp:taxon-name-part> <tp:taxon-name-part taxon-name-part-type="species" reg="fratellus">fratellus</tp:taxon-name-part></tp:taxon-name></italic> were collected from leaves of beach morning glory (<italic><tp:taxon-name><tp:taxon-name-part taxon-name-part-type="genus" reg="Ipomoea">Ipomoea</tp:taxon-name-part> <tp:taxon-name-part taxon-name-part-type="species" reg="pes-caprae">pes-caprae</tp:taxon-name-part></tp:taxon-name></italic>).</p><fig id="F19" position="float" orientation="portrait"><object-id xmlns:xlink="http://www.w3.org/1999/xlink" content-type="doi" xlink:type="simple">10.3897/zookeys.966.55192.figure19</object-id><object-id xmlns:xlink="http://www.w3.org/1999/xlink" content-type="arpha" xlink:type="simple">144C723C-5B70-5679-B1A9-8022BC048E06</object-id><label>Figure 19.</label><caption><p>Lectotype male of <italic><tp:taxon-name><tp:taxon-name-part taxon-name-part-type="genus" reg="Asyndetus">Asyndetus</tp:taxon-name-part> <tp:taxon-name-part taxon-name-part-type="species" reg="fratellus">fratellus</tp:taxon-name-part></tp:taxon-name></italic> (St. Vincent), left lateral (specimen number <ext-link xmlns:xlink="http://www.w3.org/1999/xlink" ext-link-type="uri" xlink:href="http://hol.osu.edu/spmInfo.html?id=USNMENT01519227" xlink:type="simple">USNMENT01519227</ext-link>). Scale bar: 1.0 mm. Photo taken by Alyssa Seemann (<named-content xmlns:xlink="http://www.w3.org/1999/xlink" content-type="dwc:institutional_code" xlink:type="simple">USNM</named-content>).</p></caption><graphic xmlns:xlink="http://www.w3.org/1999/xlink" xlink:href="zookeys-966-057-g019.jpg" id="oo_450943.jpg" position="float" orientation="portrait" xlink:type="simple"><uri content-type="original_file" xlink:type="simple">https://binary.pensoft.net/fig/450943</uri></graphic></fig></tp:treatment-sec><ref-list><ref id="B93"><mixed-citation xmlns:xlink="http://www.w3.org/1999/xlink" xlink:type="simple"><person-group><name name-style="western"><surname>Wheeler</surname><given-names>WM</given-names></name></person-group> (<year>1899</year>) <article-title>New species of <tp:taxon-name><tp:taxon-name-part taxon-name-part-type="family">Dolichopodidae</tp:taxon-name-part></tp:taxon-name> from the United States. Proceedings of the California Academy of Sciences ser.</article-title><volume>3</volume>(<issue>2</issue>): <fpage>1</fpage>–<lpage>84</lpage>.</mixed-citation></ref></ref-list></tp:taxon-treatment>
