# Supplementary material for: The Dolichopodidae (Diptera) of Montserrat, West Indies
Source: Zookeys. 2020 Sep 9;966:57–151. doi: 10.3897/zookeys.966.55192 (PMC7494662; doi:10.3897/zookeys.966.55192)
Supplement: XML Treatment for Chrysotus antillensis [file zookeys.966.55192-treatment35.xml]

<!DOCTYPE tp:taxon-treatment
  PUBLIC "-//TaxonX//DTD Taxonomic Treatment Publishing DTD v0 20100105//EN" "tax-treatment-NSO.dtd">
<tp:taxon-treatment xmlns:tp="http://www.plazi.org/taxpub"><tp:treatment-meta><kwd-group><label>Taxon classification</label><kwd><named-content xmlns:xlink="http://www.w3.org/1999/xlink" content-type="kingdom">Animalia</named-content></kwd><kwd><named-content xmlns:xlink="http://www.w3.org/1999/xlink" content-type="order">Diptera</named-content></kwd><kwd><named-content xmlns:xlink="http://www.w3.org/1999/xlink" content-type="family">Dolichopodidae</named-content></kwd></kwd-group><mixed-citation publication-type="journal"><person-group><name><surname>Runyon</surname><given-names>Justin B.</given-names></name></person-group><article-title>The <tp:taxon-name><tp:taxon-name-part taxon-name-part-type="family">Dolichopodidae</tp:taxon-name-part></tp:taxon-name> (<tp:taxon-name><tp:taxon-name-part taxon-name-part-type="order">Diptera</tp:taxon-name-part></tp:taxon-name>) of Montserrat, West Indies</article-title><source>Zookeys</source><day>09</day><month>9</month><year>2020</year><volume>966</volume><fpage>57</fpage><lpage>151</lpage><pub-id pub-id-type="doi">10.3897/zookeys.966.55192</pub-id></mixed-citation></tp:treatment-meta><tp:nomenclature><tp:taxon-name><object-id xmlns:xlink="http://www.w3.org/1999/xlink" content-type="arpha" xlink:type="simple">F2723C20-097F-5027-8C5B-513209C44BF7</object-id>
                <tp:taxon-name-part taxon-name-part-type="genus" reg="Chrysotus">Chrysotus</tp:taxon-name-part>
                <tp:taxon-name-part taxon-name-part-type="species" reg="antillensis">antillensis</tp:taxon-name-part>
                <object-id xmlns:xlink="http://www.w3.org/1999/xlink" content-type="zoobank" xlink:type="simple">http://zoobank.org/5B0B8171-7B2F-4BC0-9F16-04047BFDB5F0</object-id>
              </tp:taxon-name><tp:taxon-authority>sp. nov .</tp:taxon-authority><xref ref-type="fig" rid="F20">Figs 20</xref><xref ref-type="fig" rid="F21">, 21</xref></tp:nomenclature><tp:treatment-sec sec-type="type material" id="SECID0EO5DK"><title>Type material.</title><p><bold><italic>Holotype</italic></bold>, ♂ labelled: “DOMINCA: St. John Par./ Cabrits N.P. (Malaise)/ East Cabrits Trail/ 15.58564N, 61.47210W/ 30MAY–07JUNE 2011/ M.A. &amp; L.L. Ivie”; “HOLOTYPE/ ♂ <italic>Chrysotus</italic>/ <italic>antillensis</italic>/ Runyon [red label]” (<named-content xmlns:xlink="http://www.w3.org/1999/xlink" content-type="dwc:institutional_code" xlink:type="simple">USNM</named-content>, type number <ext-link xmlns:xlink="http://www.w3.org/1999/xlink" ext-link-type="uri" xlink:href="http://hol.osu.edu/spmInfo.html?id=USNMENT01350612" xlink:type="simple">USNMENT01350612</ext-link>). <bold><italic>Paratypes</italic></bold>: 41 ♂, 1 ♀, same data as holotype. <bold>Montserrat</bold>: 1 ♂, Woodlands, Riverside House, 10–12 January 2002, Malaise trap, Ivie, Marske, Puliafico<bold>. Nevis</bold>: 6 ♂, 2 ♀, Recreation ground, 134 m, <named-content xmlns:xlink="http://www.w3.org/1999/xlink" content-type="dwc:verbatimCoordinates" xlink:type="simple"><named-content content-type="geo-json" specific-use="{&#34;type&#34;:&#34;Point&#34;,&#34;coordinates&#34;:[-62.574100,17.125117]}" id="NCID0E66DK" xlink:type="simple">17°07.507'N, 62°34.446'W</named-content></named-content>, 31 August 2017, fogging; 1 ♂, St. John Parish, small pond, 200 m, <named-content xmlns:xlink="http://www.w3.org/1999/xlink" content-type="dwc:verbatimCoordinates" xlink:type="simple"><named-content content-type="geo-json" specific-use="{&#34;type&#34;:&#34;Point&#34;,&#34;coordinates&#34;:[-62.593067,17.124333]}" id="NCID0EHAEK" xlink:type="simple">17°07.460'N, 62°35.584'W</named-content></named-content>, 26 May 2017, J.B. Runyon. <bold>St. Lucia</bold>: 5 ♂, 2 ♀, near Micoud, trail to Fond Bay, 15 m, <named-content xmlns:xlink="http://www.w3.org/1999/xlink" content-type="dwc:verbatimCoordinates" xlink:type="simple"><named-content content-type="geo-json" specific-use="{&#34;type&#34;:&#34;Point&#34;,&#34;coordinates&#34;:[-60.895000,13.830000]}" id="NCID0ERAEK" xlink:type="simple">13°49'48"N, 60°53'42"W</named-content></named-content>, 16–22 May 2009, Malaise trap, S.D. Gaimari &amp; A.R. Cline; 1 ♂, Grande Anse, 38 m, 14.00519N, 60.89737W, Malaise trap, 13–23 May 2009, R. Winton &amp; E. Ivie; 1 ♂, Grande Anse, 14.00529N, 60.89737W, FIT, 23–26 May 2009, C.A. Maier &amp; R.C. Winton (<named-content xmlns:xlink="http://www.w3.org/1999/xlink" content-type="dwc:institutional_code" xlink:type="simple">MTEC</named-content>, <named-content xmlns:xlink="http://www.w3.org/1999/xlink" content-type="dwc:institutional_code" xlink:type="simple">USNM</named-content>).</p></tp:treatment-sec><tp:treatment-sec sec-type="material" id="SECID0EABEK"><title>Other material examined.</title><p><bold>British Virgin Islands</bold>: 1 ♂, 9 ♀, Tortola, 425 m, <named-content xmlns:xlink="http://www.w3.org/1999/xlink" content-type="dwc:verbatimCoordinates" xlink:type="simple"><named-content content-type="geo-json" specific-use="{&#34;type&#34;:&#34;Point&#34;,&#34;coordinates&#34;:[-64.644500,18.422500]}" id="NCID0ELBEK" xlink:type="simple">18°25.35'N, 64°38.67'W</named-content></named-content>, 6 November 2016, J.B. Runyon; 1 ♀, Eustatia Island, Baby Beach, <named-content xmlns:xlink="http://www.w3.org/1999/xlink" content-type="dwc:verbatimCoordinates" xlink:type="simple"><named-content content-type="geo-json" specific-use="{&#34;type&#34;:&#34;Point&#34;,&#34;coordinates&#34;:[-64.359500,18.510667]}" id="NCID0ETBEK" xlink:type="simple">18°30.64'N, 64°21.57'W</named-content></named-content>, 28 October 2016, J.B. Runyon; 1 ♂, 1 ♀, Guana Island, sand pit Malaise, 15–21 October 2001, B. &amp; B. Valentine.</p></tp:treatment-sec><tp:treatment-sec sec-type="description" id="SECID0EYBEK"><title>Description.</title><p><bold>Male</bold> (Fig. <xref ref-type="fig" rid="F20">20A</xref>). Body length 1.9–2.1 mm, wing length 1.6–1.7 × width 0.6–0.7 mm. <bold><italic>Head</italic></bold>: Eyes contiguous below, with anterior ommatidia enlarged; upper face narrowly triangular, metallic green with dense light brown pruinosity. Frons metallic green-blue with sparse light brown pruinosity and minor bronze reflections. Postcranium with dense light brown pruinosity. Palpus small, oval, yellow, covered with minute yellow hairs and a pale brown to black dorsal subapical seta. Proboscis dark yellow to brown with fine pale to brown hairs along margin. Antenna (Fig. <xref ref-type="fig" rid="F20">20B</xref>) black; scape rather long, cylindrical; pedicel shorter than scape, with apical ring of small setae, and a larger apical seta dorsally; first flagellomere subtriangular, rounded dorsally at base and overlapping pedicel, width subequal to length; arista-like stylus subapical, inserted just lateral and dorsal to apex in a small notch. Postocular setae white. <bold><italic>Thorax</italic></bold>: Scutum and scutellum metallic green with strong bronze reflections and sparse light brown pruinosity; postpronotal lobe with a small yellow spot at lateral corner; eight pairs of small biseriate acrostichal setae; six pairs of dorsocentral setae, anterior-most pair small; scutellum with one pair of large marginal setae and one pair of small lateral setae. Pleuron metallic bluish green with dense gray pruinosity; one or two pale brown setae on lower proepisternum. <bold><italic>Legs</italic></bold>: Coxa I yellow but usually brownish at very base, with yellow-brown to black setae; coxae II and III nearly concolorous with pleuron but with brown tinge and yellow tips, with pale brown to brown setae. Femora yellow except femur III (Fig. <xref ref-type="fig" rid="F20">20C</xref>) brown on approximately apical one-third with tip narrowly yellow and with 2–3 distinct <abbrev xmlns:xlink="http://www.w3.org/1999/xlink" xlink:title="anteroventral(ly)" id="ABBRID0EVCEK" xlink:type="simple">av</abbrev> setae near tip; femur II with preapical <abbrev xmlns:xlink="http://www.w3.org/1999/xlink" xlink:title="anteroventral(ly)" id="ABBRID0EZCEK" xlink:type="simple">av</abbrev> and <abbrev xmlns:xlink="http://www.w3.org/1999/xlink" xlink:title="posteroventral(ly)" id="ABBRID0E4CEK" xlink:type="simple">pv</abbrev> seta. Tibia I yellow with small <abbrev xmlns:xlink="http://www.w3.org/1999/xlink" xlink:title="anterodorsal(ly)" id="ABBRID0EBDEK" xlink:type="simple">ad</abbrev> seta at 1/4; tibia II yellow with large <abbrev xmlns:xlink="http://www.w3.org/1999/xlink" xlink:title="anterodorsal(ly)" id="ABBRID0EFDEK" xlink:type="simple">ad</abbrev> seta near 1/5 and usually a smaller <abbrev xmlns:xlink="http://www.w3.org/1999/xlink" xlink:title="anterodorsal(ly)" id="ABBRID0EJDEK" xlink:type="simple">ad</abbrev> seta at 1/2, small <abbrev xmlns:xlink="http://www.w3.org/1999/xlink" xlink:title="posteroventral(ly)" id="ABBRID0ENDEK" xlink:type="simple">pv</abbrev> seta just before 1/5 and 1/2, and with apical ring of four or five setae; tibia III yellow with <abbrev xmlns:xlink="http://www.w3.org/1999/xlink" xlink:title="anterodorsal(ly)" id="ABBRID0ERDEK" xlink:type="simple">ad</abbrev> seta at 1/5 and 1/2, a subapical dorsal seta, with <abbrev xmlns:xlink="http://www.w3.org/1999/xlink" xlink:title="posteroventral(ly)" id="ABBRID0EVDEK" xlink:type="simple">pv</abbrev> seta near 1/5, 2/5, 1/2, and 4/5. Tarsi yellow, distal tarsomeres becoming brown, with small claws and very small pulvilli. Ratios of tibia:tarsomeres: leg I: 22–12–5–4–3–4; leg II: 28–13–6–5–3–3; leg III: 34–10–8–5–3–3. <bold><italic>Wing</italic></bold>: Hyaline, oblong-elliptical, relatively narrow with poorly developed anal lobe. Vein R<sub>4+5</sub> and M<sub>1</sub> nearly straight but very slightly diverging near apex. Crossvein dm-cu placed near 2/5 of wing length, ca. one-fourth as long as last part of CuA<sub>1</sub>. Calypter white with white to pale-brown setae. Halter stem and knob yellow. <bold><italic>Abdomen</italic></bold>: Cylindrical, gradually tapering, with hairs and setae black. Tergites dark metallic green with bronze reflections and little to no pruinosity; tergite VI with numerous small setae. Sternite VIII covering hypopygial foramen, with small setae. Hypopygium (Fig. <xref ref-type="fig" rid="F21">21</xref>) small, partially embedded in tip of abdomen. Hypopygial foramen left lateral. Epandrium dark brown, rounded with distal margin rather flattened, with broad ventroapical lobe bearing three small setae. Surstylus paddle-shaped, shining brown, with three small medial setae near apex and a larger medial black spine-like seta at apex. Cercus brown, triangular with ventral margin rather straight, with brown hairs and setae. Phallus narrow with rounded, very slightly broadened apex; encircled by external membranous sheath that has small wing-like inflations before apex of phallus. Postgonites covered with microtrichia apically. Hypandrial apodemes short, rather pointed apically in lateral view.</p><p><bold>Female.</bold> Body length 2.1–2.3 mm, wing length 1.9–2.0 × width 0.8–0.9 mm. Similar to male, but face wide (&gt;half width of frons at ocellus) and nearly parallel-sided, covered with dense light gray-brown pruinosity; clypeus distinct, bulging at suture; frons metallic blue-green to violet with very sparse light brown pruinosity; palpi larger, yellow with base brown, covered with yellow microtrichia and a few small brown to black setae; scape short, subequal in length to pedicel; first flagellomere shorter, reniform; abdomen broader, slightly flattened dorsoventrally; wing noticeably broader.</p></tp:treatment-sec><tp:treatment-sec sec-type="etymology" id="SECID0ENEEK"><title>Etymology.</title><p>This species is named for the Greater and Lesser Antilles.</p></tp:treatment-sec><tp:treatment-sec sec-type="distribution" id="SECID0ESEEK"><title>Distribution.</title><p>British Virgin Islands, Dominica, Montserrat, Nevis, St. Lucia.</p></tp:treatment-sec><tp:treatment-sec sec-type="remarks" id="SECID0EXEEK"><title>Remarks.</title><p>The combination of hind femur color and shape of the male first flagellomere of <italic><tp:taxon-name><tp:taxon-name-part taxon-name-part-type="genus" reg="Chrysotus">C.</tp:taxon-name-part> <tp:taxon-name-part taxon-name-part-type="species" reg="antillensis">antillensis</tp:taxon-name-part></tp:taxon-name></italic> is distinctive (Fig. <xref ref-type="fig" rid="F20">20</xref>). Females are very similar to those of <italic><tp:taxon-name><tp:taxon-name-part taxon-name-part-type="genus" reg="Chrysotus">C.</tp:taxon-name-part> <tp:taxon-name-part taxon-name-part-type="species" reg="hirsutus">hirsutus</tp:taxon-name-part></tp:taxon-name></italic> Aldrich, but females of <italic><tp:taxon-name><tp:taxon-name-part taxon-name-part-type="genus" reg="Chrysotus">C.</tp:taxon-name-part> <tp:taxon-name-part taxon-name-part-type="species" reg="antillensis">antillensis</tp:taxon-name-part></tp:taxon-name></italic> have two or three small but distinct ventral setae on tibia III (no outstanding ventral setae in <italic><tp:taxon-name><tp:taxon-name-part taxon-name-part-type="genus" reg="Chrysotus">C.</tp:taxon-name-part> <tp:taxon-name-part taxon-name-part-type="species" reg="hirsutus">hirsutus</tp:taxon-name-part></tp:taxon-name></italic>). Given the number of specimens collected in Dominica in 2011, it is perhaps surprising that <italic><tp:taxon-name><tp:taxon-name-part taxon-name-part-type="genus" reg="Chrysotus">C.</tp:taxon-name-part> <tp:taxon-name-part taxon-name-part-type="species" reg="antillensis">antillensis</tp:taxon-name-part></tp:taxon-name></italic> was not discovered during the Bredin-Archbold-Smihsonian survey of Dominica (<xref ref-type="bibr" rid="B67">Robinson 1975</xref>). However, four species found on Montserrat that were not included in <xref ref-type="bibr" rid="B67">Robinson (1975)</xref> are herein reported from Dominica (<italic><tp:taxon-name><tp:taxon-name-part taxon-name-part-type="genus" reg="Chrysotus">Chrysotus</tp:taxon-name-part> <tp:taxon-name-part taxon-name-part-type="species" reg="antillensis">antillensis</tp:taxon-name-part></tp:taxon-name></italic>, <italic><tp:taxon-name><tp:taxon-name-part taxon-name-part-type="genus" reg="Chrysotus">C.</tp:taxon-name-part> <tp:taxon-name-part taxon-name-part-type="species" reg="callichromoides">callichromoides</tp:taxon-name-part></tp:taxon-name></italic>, <italic><tp:taxon-name><tp:taxon-name-part taxon-name-part-type="genus" reg="Systenus">Systenus</tp:taxon-name-part> <tp:taxon-name-part taxon-name-part-type="species" reg="ladonnae">ladonnae</tp:taxon-name-part></tp:taxon-name></italic>, and <italic><tp:taxon-name><tp:taxon-name-part taxon-name-part-type="genus" reg="Thrypticus">Thrypticus</tp:taxon-name-part> <tp:taxon-name-part taxon-name-part-type="species" reg="mediofuscus">mediofuscus</tp:taxon-name-part></tp:taxon-name></italic>). These four species appear largely restricted to dry forests at lower elevations, suggesting that this habitat type may not have received adequate attention during the Dominica survey.</p><fig id="F20" position="float" orientation="portrait"><object-id xmlns:xlink="http://www.w3.org/1999/xlink" content-type="doi" xlink:type="simple">10.3897/zookeys.966.55192.figure20</object-id><object-id xmlns:xlink="http://www.w3.org/1999/xlink" content-type="arpha" xlink:type="simple">4ADF3E9E-B05C-5626-8FCA-7C7CD259AF66</object-id><label>Figure 20.</label><caption><p><italic><tp:taxon-name><tp:taxon-name-part taxon-name-part-type="genus" reg="Chrysotus">Chrysotus</tp:taxon-name-part> <tp:taxon-name-part taxon-name-part-type="species" reg="antillensis">antillensis</tp:taxon-name-part></tp:taxon-name></italic> sp. nov., male <bold>A</bold> habitus of male holotype, left lateral <bold>B</bold> antenna, left lateral <bold>C</bold> femur III, anterior. Scale bars: 1.0 mm (<bold>A</bold>), 0.25 mm (<bold>B</bold>), 0.5 mm (<bold>C</bold>).</p></caption><graphic xmlns:xlink="http://www.w3.org/1999/xlink" xlink:href="zookeys-966-057-g020.jpg" id="oo_450944.jpg" position="float" orientation="portrait" xlink:type="simple"><uri content-type="original_file" xlink:type="simple">https://binary.pensoft.net/fig/450944</uri></graphic></fig><fig id="F21" position="float" orientation="portrait"><object-id xmlns:xlink="http://www.w3.org/1999/xlink" content-type="doi" xlink:type="simple">10.3897/zookeys.966.55192.figure21</object-id><object-id xmlns:xlink="http://www.w3.org/1999/xlink" content-type="arpha" xlink:type="simple">B3F086E8-33B7-5FBF-A681-100A2E212C3D</object-id><label>Figure 21.</label><caption><p><italic><tp:taxon-name><tp:taxon-name-part taxon-name-part-type="genus" reg="Chrysotus">Chrysotus</tp:taxon-name-part> <tp:taxon-name-part taxon-name-part-type="species" reg="antillensis">antillensis</tp:taxon-name-part></tp:taxon-name></italic> sp. nov. male terminalia, left lateral. Abbreviations: epand-epandrium; ep lobe-epandrial lobe; hypand ap-hypandrial apodeme; pgon-postgonite. Scale bar: 0.1 mm.</p></caption><graphic xmlns:xlink="http://www.w3.org/1999/xlink" xlink:href="zookeys-966-057-g021.jpg" id="oo_450945.jpg" position="float" orientation="portrait" xlink:type="simple"><uri content-type="original_file" xlink:type="simple">https://binary.pensoft.net/fig/450945</uri></graphic></fig></tp:treatment-sec><ref-list><ref id="B67"><mixed-citation xmlns:xlink="http://www.w3.org/1999/xlink" xlink:type="simple"><person-group><name name-style="western"><surname>Robinson</surname><given-names>H</given-names></name></person-group> (<year>1975</year>) <article-title>Bredin-Archbold-Smithsonian Biological Survey of Dominica, the family <tp:taxon-name><tp:taxon-name-part taxon-name-part-type="family">Dolichopodidae</tp:taxon-name-part></tp:taxon-name> with some related Antillean and Panamanian species (<tp:taxon-name><tp:taxon-name-part taxon-name-part-type="order">Diptera</tp:taxon-name-part></tp:taxon-name>).</article-title><source>Smithsonian Contributions to Zoology</source><volume>185</volume>: <fpage>1</fpage>–<lpage>141</lpage>. <ext-link xlink:type="simple" ext-link-type="doi" xlink:href="10.5479/si.00810282.185">https://doi.org/10.5479/si.00810282.185</ext-link></mixed-citation></ref></ref-list></tp:taxon-treatment>
