# Supplementary material for: The Dolichopodidae (Diptera) of Montserrat, West Indies
Source: Zookeys. 2020 Sep 9;966:57–151. doi: 10.3897/zookeys.966.55192 (PMC7494662; doi:10.3897/zookeys.966.55192)
Supplement: XML Treatment for Chrysotus brevicornis [file zookeys.966.55192-treatment36.xml]

<!DOCTYPE tp:taxon-treatment
  PUBLIC "-//TaxonX//DTD Taxonomic Treatment Publishing DTD v0 20100105//EN" "tax-treatment-NSO.dtd">
<tp:taxon-treatment xmlns:tp="http://www.plazi.org/taxpub"><tp:treatment-meta><kwd-group><label>Taxon classification</label><kwd><named-content xmlns:xlink="http://www.w3.org/1999/xlink" content-type="kingdom">Animalia</named-content></kwd><kwd><named-content xmlns:xlink="http://www.w3.org/1999/xlink" content-type="order">Diptera</named-content></kwd><kwd><named-content xmlns:xlink="http://www.w3.org/1999/xlink" content-type="family">Dolichopodidae</named-content></kwd></kwd-group><mixed-citation publication-type="journal"><person-group><name><surname>Runyon</surname><given-names>Justin B.</given-names></name></person-group><article-title>The <tp:taxon-name><tp:taxon-name-part taxon-name-part-type="family">Dolichopodidae</tp:taxon-name-part></tp:taxon-name> (<tp:taxon-name><tp:taxon-name-part taxon-name-part-type="order">Diptera</tp:taxon-name-part></tp:taxon-name>) of Montserrat, West Indies</article-title><source>Zookeys</source><day>09</day><month>9</month><year>2020</year><volume>966</volume><fpage>57</fpage><lpage>151</lpage><pub-id pub-id-type="doi">10.3897/zookeys.966.55192</pub-id></mixed-citation></tp:treatment-meta><tp:nomenclature><tp:taxon-name><object-id xmlns:xlink="http://www.w3.org/1999/xlink" content-type="arpha" xlink:type="simple">448B28DA-0557-5BFB-84D4-01444BDA051E</object-id>
                <tp:taxon-name-part taxon-name-part-type="genus" reg="Chrysotus">Chrysotus</tp:taxon-name-part>
                <tp:taxon-name-part taxon-name-part-type="species" reg="brevicornis">brevicornis</tp:taxon-name-part>
              </tp:taxon-name><tp:taxon-authority>Van Duzee</tp:taxon-authority><tp:nomenclature-citation-list><tp:nomenclature-citation><tp:taxon-name>
                    <tp:taxon-name-part taxon-name-part-type="genus" reg="Chrysotus">Chrysotus</tp:taxon-name-part> <tp:taxon-name-part taxon-name-part-type="species" reg="brevicornis">brevicornis</tp:taxon-name-part></tp:taxon-name><comment>Van Duzee, 1933b: 68.</comment></tp:nomenclature-citation><tp:nomenclature-citation><tp:taxon-name>
                    <tp:taxon-name-part taxon-name-part-type="genus" reg="Chrysotus">Chrysotus</tp:taxon-name-part> <tp:taxon-name-part taxon-name-part-type="species" reg="brevispina">brevispina</tp:taxon-name-part></tp:taxon-name><comment>Van Duzee, 1933b: 68.</comment></tp:nomenclature-citation><tp:nomenclature-citation><tp:taxon-name>
                    <tp:taxon-name-part taxon-name-part-type="genus" reg="Chrysotus">Chrysotus</tp:taxon-name-part> <tp:taxon-name-part taxon-name-part-type="species" reg="latifacies">latifacies</tp:taxon-name-part></tp:taxon-name><comment>Van Duzee, 1933b: 69.</comment></tp:nomenclature-citation><tp:nomenclature-citation><tp:taxon-name>
                    <tp:taxon-name-part taxon-name-part-type="genus" reg="Chrysotus">Chrysotus</tp:taxon-name-part> <tp:taxon-name-part taxon-name-part-type="species" reg="mexicanus">mexicanus</tp:taxon-name-part></tp:taxon-name><comment>Robinson, 1967b: 120.</comment></tp:nomenclature-citation></tp:nomenclature-citation-list></tp:nomenclature><tp:treatment-sec sec-type="material" id="SECID0EPMEK"><title>Material examined.</title><p><bold>Dominica</bold>: 3 ♂, Springfield Estate, FIT, 29 May 2011, M.A. &amp; L.L. Ivie. <bold>Mexico: <italic>Holotype</italic></bold> ♂ of <italic><tp:taxon-name><tp:taxon-name-part taxon-name-part-type="genus" reg="Chysotus">Chysotus</tp:taxon-name-part> <tp:taxon-name-part taxon-name-part-type="species" reg="mexicanus">mexicanus</tp:taxon-name-part></tp:taxon-name></italic>, Veracruz, km 375, rt. 180, 7 August 1962, H. Robinson (<named-content xmlns:xlink="http://www.w3.org/1999/xlink" content-type="dwc:institutional_code" xlink:type="simple">USNM</named-content>). <bold>Montserrat</bold>: 29 ♂, 24 ♀, Woodlands, Riverside House, 10–12 January 2002, Malaise trap, Ivie, Marske, Puliafico; 8 ♂, 4 ♀, same as previous, 5–7 January 2002; 3 ♂, Hope Ghaut, 8–10 January 2002, yellow pan traps, K.A. Marske; 1 ♂, Bottomless Ghaut, 5 August 2005, yellow pan traps, V.G. Martinson; 1 ♂, Underwood Ghaut, canopy fogging at dawn, 23 May 2002, K. Marske &amp; J. Boatswain; 8 ♂, 3 ♀, Fox’s Bay Beach, <named-content xmlns:xlink="http://www.w3.org/1999/xlink" content-type="dwc:verbatimCoordinates" xlink:type="simple"><named-content content-type="geo-json" specific-use="{&#34;type&#34;:&#34;Point&#34;,&#34;coordinates&#34;:[-62.236167,16.726500]}" id="NCID0EQNEK" xlink:type="simple">16°43.59'N, 62°14.17'W</named-content></named-content>, 23 June 2017, J.B. Runyon; 4 ♂, 1 ♀, rental house in Old Town, <named-content xmlns:xlink="http://www.w3.org/1999/xlink" content-type="dwc:verbatimCoordinates" xlink:type="simple"><named-content content-type="geo-json" specific-use="{&#34;type&#34;:&#34;Point&#34;,&#34;coordinates&#34;:[-62.228517,16.746583]}" id="NCID0EYNEK" xlink:type="simple">16°44.795'N, 62°13.711'W</named-content></named-content>, 19 June 2017, J.B. Runyon (<named-content xmlns:xlink="http://www.w3.org/1999/xlink" content-type="dwc:institutional_code" xlink:type="simple">MTEC</named-content>, <named-content xmlns:xlink="http://www.w3.org/1999/xlink" content-type="dwc:institutional_code" xlink:type="simple">USNM</named-content>).</p></tp:treatment-sec><tp:treatment-sec sec-type="distribution" id="SECID0EHOEK"><title>Distribution.</title><p>Widespread in the Neotropics, from Mexico to Brazil and throughout the West Indies, and the Galápagos Islands.</p></tp:treatment-sec><tp:treatment-sec sec-type="remarks" id="SECID0EMOEK"><title>Remarks.</title><p>This species was re-described and illustrated by <xref ref-type="bibr" rid="B11">Bickel and Sinclair (1997)</xref>. <xref ref-type="bibr" rid="B67">Robinson (1975)</xref> treated this species as <italic><tp:taxon-name><tp:taxon-name-part taxon-name-part-type="genus" reg="Chrysotus">C.</tp:taxon-name-part> <tp:taxon-name-part taxon-name-part-type="species" reg="mexicanus">mexicanus</tp:taxon-name-part></tp:taxon-name></italic>.</p></tp:treatment-sec><ref-list><ref id="B11"><mixed-citation xmlns:xlink="http://www.w3.org/1999/xlink" xlink:type="simple"><person-group><name name-style="western"><surname>Bickel</surname><given-names>DJ</given-names></name><name name-style="western"><surname>Sinclair</surname><given-names>BJ</given-names></name></person-group> (<year>1997</year>) <article-title>The <tp:taxon-name><tp:taxon-name-part taxon-name-part-type="family">Dolichopodidae</tp:taxon-name-part></tp:taxon-name> (<tp:taxon-name><tp:taxon-name-part taxon-name-part-type="order">Diptera</tp:taxon-name-part></tp:taxon-name>) of the Galápagos Islands, with notes on the New World fauna.</article-title><source>Entomologica scandinavica</source><volume>28</volume>: <fpage>241</fpage>–<lpage>270</lpage>. <ext-link xlink:type="simple" ext-link-type="doi" xlink:href="10.1163/187631297X00079">https://doi.org/10.1163/187631297X00079</ext-link></mixed-citation></ref><ref id="B67"><mixed-citation xmlns:xlink="http://www.w3.org/1999/xlink" xlink:type="simple"><person-group><name name-style="western"><surname>Robinson</surname><given-names>H</given-names></name></person-group> (<year>1975</year>) <article-title>Bredin-Archbold-Smithsonian Biological Survey of Dominica, the family <tp:taxon-name><tp:taxon-name-part taxon-name-part-type="family">Dolichopodidae</tp:taxon-name-part></tp:taxon-name> with some related Antillean and Panamanian species (<tp:taxon-name><tp:taxon-name-part taxon-name-part-type="order">Diptera</tp:taxon-name-part></tp:taxon-name>).</article-title><source>Smithsonian Contributions to Zoology</source><volume>185</volume>: <fpage>1</fpage>–<lpage>141</lpage>. <ext-link xlink:type="simple" ext-link-type="doi" xlink:href="10.5479/si.00810282.185">https://doi.org/10.5479/si.00810282.185</ext-link></mixed-citation></ref></ref-list></tp:taxon-treatment>
