# Supplementary material for: The Dolichopodidae (Diptera) of Montserrat, West Indies
Source: Zookeys. 2020 Sep 9;966:57–151. doi: 10.3897/zookeys.966.55192 (PMC7494662; doi:10.3897/zookeys.966.55192)
Supplement: XML Treatment for Chrysotus callichromoides [file zookeys.966.55192-treatment37.xml]

<!DOCTYPE tp:taxon-treatment
  PUBLIC "-//TaxonX//DTD Taxonomic Treatment Publishing DTD v0 20100105//EN" "tax-treatment-NSO.dtd">
<tp:taxon-treatment xmlns:tp="http://www.plazi.org/taxpub"><tp:treatment-meta><kwd-group><label>Taxon classification</label><kwd><named-content xmlns:xlink="http://www.w3.org/1999/xlink" content-type="kingdom">Animalia</named-content></kwd><kwd><named-content xmlns:xlink="http://www.w3.org/1999/xlink" content-type="order">Diptera</named-content></kwd><kwd><named-content xmlns:xlink="http://www.w3.org/1999/xlink" content-type="family">Dolichopodidae</named-content></kwd></kwd-group><mixed-citation publication-type="journal"><person-group><name><surname>Runyon</surname><given-names>Justin B.</given-names></name></person-group><article-title>The <tp:taxon-name><tp:taxon-name-part taxon-name-part-type="family">Dolichopodidae</tp:taxon-name-part></tp:taxon-name> (<tp:taxon-name><tp:taxon-name-part taxon-name-part-type="order">Diptera</tp:taxon-name-part></tp:taxon-name>) of Montserrat, West Indies</article-title><source>Zookeys</source><day>09</day><month>9</month><year>2020</year><volume>966</volume><fpage>57</fpage><lpage>151</lpage><pub-id pub-id-type="doi">10.3897/zookeys.966.55192</pub-id></mixed-citation></tp:treatment-meta><tp:nomenclature><tp:taxon-name><object-id xmlns:xlink="http://www.w3.org/1999/xlink" content-type="arpha" xlink:type="simple">415BAF40-BF13-5A21-86E6-E05F2A574E62</object-id>
                <tp:taxon-name-part taxon-name-part-type="genus" reg="Chrysotus">Chrysotus</tp:taxon-name-part>
                <tp:taxon-name-part taxon-name-part-type="species" reg="callichromoides">callichromoides</tp:taxon-name-part>
                <object-id xmlns:xlink="http://www.w3.org/1999/xlink" content-type="zoobank" xlink:type="simple">http://zoobank.org/406317D4-9363-4C91-BABB-68D1D6518D18</object-id>
              </tp:taxon-name><tp:taxon-authority>sp. nov .</tp:taxon-authority><xref ref-type="fig" rid="F22">Figs 22</xref><xref ref-type="fig" rid="F23">, 23</xref></tp:nomenclature><tp:treatment-sec sec-type="type material" id="SECID0ESQEK"><title>Type material.</title><p><bold><italic>Holotype</italic></bold>, ♂ labelled: “MONTSERRAT: Woodlands/ Riverside House, 140 ft/ <named-content xmlns:xlink="http://www.w3.org/1999/xlink" content-type="dwc:verbatimCoordinates" xlink:type="simple"><named-content content-type="geo-json" specific-use="{&#34;type&#34;:&#34;Point&#34;,&#34;coordinates&#34;:[-62.222350,16.766417]}" id="NCID0EAREK" xlink:type="simple">16°45.985'N, 62°13.341'W</named-content></named-content>/ 10–12JAN2002, Malaise/ Ivie, Marske, Puliafico”; “HOLOTYPE/ ♂ <italic>Chrysotus</italic>/ <italic>callichromoides</italic>/ Runyon [red label]” (<named-content xmlns:xlink="http://www.w3.org/1999/xlink" content-type="dwc:institutional_code" xlink:type="simple">USNM</named-content>, type number <ext-link xmlns:xlink="http://www.w3.org/1999/xlink" ext-link-type="uri" xlink:href="http://hol.osu.edu/spmInfo.html?id=USNMENT01350613" xlink:type="simple">USNMENT01350613</ext-link>). <bold><italic>Paratypes</italic>: Montserrat</bold>: 2 ♂, 2 ♀, same data as holotype; 1 ♂, same as previous, 5–7 January 2002; 2 ♂, same as previous, 10–13 January 2002, at light; 8 ♂, Cassava Ghaut, Beattie House, 632 ft, <named-content xmlns:xlink="http://www.w3.org/1999/xlink" content-type="dwc:verbatimCoordinates" xlink:type="simple"><named-content content-type="geo-json" specific-use="{&#34;type&#34;:&#34;Point&#34;,&#34;coordinates&#34;:[-62.215833,16.765167]}" id="NCID0ECSEK" xlink:type="simple">16°45.91'N, 62°12.95'W</named-content></named-content>, 8–17 April 2002, Malaise, A. Krakower; 2 ♂, 1 ♀, same as previous, 17 April–1 May 2002; 1 ♂, same as previous, 17–30 May 2002; 4 ♂, same as previous, 6–12 June 2002; uv light; 10 ♂, 10 ♀, same as previous, 21–30 June 2002, M.A. Ivie; 5 ♂, 7 ♀, same as previous, 14–30 June 2002, Malaise; 5 ♂, same as previous, 24 June 2005, yellow pans, V.G. Martinson; 1 ♂, Rendezvous Bay, 26–31 July 2005, uv light, WIBF group; 1 ♂, Cedar Ghaut, 26–31 July 2005, yellow pans, V.G. Martinson; 1 ♂, Bottomless Ghaut, 5 August 2005, yellow pans, V.G. Martinson; 1 ♂, Old Town, <named-content xmlns:xlink="http://www.w3.org/1999/xlink" content-type="dwc:verbatimCoordinates" xlink:type="simple"><named-content content-type="geo-json" specific-use="{&#34;type&#34;:&#34;Point&#34;,&#34;coordinates&#34;:[-62.228517,16.746583]}" id="NCID0EKSEK" xlink:type="simple">16°44.795'N, 62°13.711'W</named-content></named-content>, 19 June 2017, J.B. Runyon.</p></tp:treatment-sec><tp:treatment-sec sec-type="material" id="SECID0EPSEK"><title>Other material examined.</title><p><bold>Dominica</bold>: 4 ♂, 1 ♀, St. John Parish, Cabrits National Park, East Cabrits Trail, <named-content xmlns:xlink="http://www.w3.org/1999/xlink" content-type="dwc:verbatimCoordinates" xlink:type="simple"><named-content content-type="geo-json" specific-use="{&#34;type&#34;:&#34;Point&#34;,&#34;coordinates&#34;:[-61.472100,15.585640]}" id="NCID0E1SEK" xlink:type="simple">15.58564°N, 61.47210°W</named-content></named-content>, 30 May–7 June 2011, Malaise, M.A. &amp; L.L. Ivie. <bold>Nevis</bold>: 1 ♂, Camps watershed, 17.18972N. 62.57740W, 70 m, Malaise; 1 ♂, same as previous, yellow pans, 25 May 2017, J.B. Runyon; 4 ♂, Recreation ground, 134 m, <named-content xmlns:xlink="http://www.w3.org/1999/xlink" content-type="dwc:verbatimCoordinates" xlink:type="simple"><named-content content-type="geo-json" specific-use="{&#34;type&#34;:&#34;Point&#34;,&#34;coordinates&#34;:[-62.574100,17.125117]}" id="NCID0EETEK" xlink:type="simple">17°07.507'N, 62°34.446'W</named-content></named-content>, 31 August 2017, fogging; 2 ♂, Pinney’s Estate, 22 m, <named-content xmlns:xlink="http://www.w3.org/1999/xlink" content-type="dwc:verbatimCoordinates" xlink:type="simple"><named-content content-type="geo-json" specific-use="{&#34;type&#34;:&#34;Point&#34;,&#34;coordinates&#34;:[-62.621056,17.148528]}" id="NCID0EMTEK" xlink:type="simple">17°08'54.7"N, 62°37'15.8"W</named-content></named-content>, 20 June 2017, fogging. <bold>St. Kitts</bold>: 2 ♂, Majors Bay, 15 m, 17.22713N, 62.65183W, 20 February–3 March 2017, Malaise. <bold>St. Lucia</bold>: 5 ♂, 1 ♀, Micoud District, Escap community, <named-content xmlns:xlink="http://www.w3.org/1999/xlink" content-type="dwc:verbatimCoordinates" xlink:type="simple"><named-content content-type="geo-json" specific-use="{&#34;type&#34;:&#34;Point&#34;,&#34;coordinates&#34;:[-60.898500,13.832000]}" id="NCID0EYTEK" xlink:type="simple">13°49.92'N, 60°53.91'W</named-content></named-content>, 2–7 May 2009, yellow pans, J. Runyon &amp; C. Delphia; 2 ♂, 1 ♀, Micoud District, trail in dry forest, 45 m, <named-content xmlns:xlink="http://www.w3.org/1999/xlink" content-type="dwc:verbatimCoordinates" xlink:type="simple"><named-content content-type="geo-json" specific-use="{&#34;type&#34;:&#34;Point&#34;,&#34;coordinates&#34;:[-60.898333,13.831667]}" id="NCID0EAUEK" xlink:type="simple">13°49.9'N, 60°53.9'W</named-content></named-content>, 6 May 2009, J.B. Runyon; 7 ♂, 7 ♀, near Micoud, trail to Fond Bay, 15 m, <named-content xmlns:xlink="http://www.w3.org/1999/xlink" content-type="dwc:verbatimCoordinates" xlink:type="simple"><named-content content-type="geo-json" specific-use="{&#34;type&#34;:&#34;Point&#34;,&#34;coordinates&#34;:[-60.895000,13.830000]}" id="NCID0EIUEK" xlink:type="simple">13°49'48"N, 60°53'42"W</named-content></named-content>, 16–22 May 2009, Malaise and blacklight trap, S.D. Gaimari &amp; A.R. Cline (<named-content xmlns:xlink="http://www.w3.org/1999/xlink" content-type="dwc:institutional_code" xlink:type="simple">MTEC</named-content>, <named-content xmlns:xlink="http://www.w3.org/1999/xlink" content-type="dwc:institutional_code" xlink:type="simple">USNM</named-content>).</p></tp:treatment-sec><tp:treatment-sec sec-type="description" id="SECID0EXUEK"><title>Description.</title><p><bold>Male</bold> (Fig. <xref ref-type="fig" rid="F22">22</xref>). Body length 2.2–2.6 mm, wing length 2.0–2.5 × width 0.8–1.1 mm. <bold><italic>Head</italic></bold>: Eyes not contiguous below; face only slightly narrowed, at narrowest one-third width of frons at ocelli; face and frons metallic green-blue with yellow-brown pruinosity that is denser along eyes. Palpus black, oval and broadly pointed apically, with sparse silver pruinosity and ca. six yellow-brown to black setae. Proboscis dark brown with fine hairs along margin. Antenna black; first flagellomere short, width ca. 1.5 × length, lower posterior margin rather flat and dorsal margin rounded, slightly receding; arista-like stylus nearly apical, with small pointed projection below insertion. Lower postocular setae white. <bold><italic>Thorax</italic></bold>: Scutum and scutellum metallic green with distinct violet reflections and sparse light brown pruinosity; setae on scutum pale brown; six pairs of small biseriate acrostichal setae; six pairs of dorsocentral setae, anterior-most pair small; scutellum with one pair of large marginal setae and one pair of small lateral setae. Pleuron metallic bluish green with sparse gray pruinosity; one or two white setae on lower proepisternum. <bold><italic>Legs</italic></bold>: Coxae dark brown with metallic blue-green reflections and white setae. Femora dark brown with metallic blue-green reflections with yellow apex and yellow to pale brown hairs and setae, with a few small <abbrev xmlns:xlink="http://www.w3.org/1999/xlink" xlink:title="anteroventral(ly)" id="ABBRID0EMVEK" xlink:type="simple">av</abbrev> and <abbrev xmlns:xlink="http://www.w3.org/1999/xlink" xlink:title="posteroventral(ly)" id="ABBRID0EQVEK" xlink:type="simple">pv</abbrev> setae near tips; femur II with four or five small posterior setae on apical one-third. Tibiae yellow with most setae and hairs pale brown; tibia I without distinctive setae; tibia II without distinctive setae except two large ventral setae at apex; tibia III with <abbrev xmlns:xlink="http://www.w3.org/1999/xlink" xlink:title="anterodorsal(ly)" id="ABBRID0EUVEK" xlink:type="simple">ad</abbrev> seta near 1/4, smaller <abbrev xmlns:xlink="http://www.w3.org/1999/xlink" xlink:title="posterodorsal(ly)" id="ABBRID0EYVEK" xlink:type="simple">pd</abbrev> seta near 1/4, 1/2, and near apex (specimens from St. Lucia usually have another <abbrev xmlns:xlink="http://www.w3.org/1999/xlink" xlink:title="posterodorsal(ly)" id="ABBRID0E3VEK" xlink:type="simple">pd</abbrev> seta near 2/5). Tarsi yellow, distal tarsomeres becoming brown, with tarsomere 5 slightly broadened; pulvilli white and slightly enlarged (subequal in size to tarsomere 5), and each leg with just one tarsal claw; tarsomeres I (2–4) ventrally with white pile. Ratios of tibia:tarsomeres: leg I: 25–18–8–6–3–4; leg II: 36–20–9–6–3–4; leg III: 44–16–9–6–4–4. <bold><italic>Wing</italic></bold>: Hyaline, oblong-elliptical. Costa slightly more thickened than usual between R<sub>1</sub> and R<sub>4+5</sub>. Vein R<sub>4+5</sub> nearly straight. Vein M<sub>1</sub> curving slightly backwards near apex. Crossvein dm-cu ca. two-thirds as long as last part of CuA<sub>1</sub>. Calypter yellow with white to pale-brown setae. Halter knob white, stem brownish at base. <bold><italic>Abdomen</italic></bold>: Broadly cylindrical, gradually tapering, with hairs and setae pale brown to brown. Tergites dark metallic violet (especially in dorsal view), lateral margins and sternites bluish green; marginal setae only slightly larger; tergite VI with numerous small setae. Sternite VIII with small setae, covering hypopygial foramen. Hypopygium (Fig. <xref ref-type="fig" rid="F23">23</xref>) small, dark brown to black, positioned in ventral notch at tip of abdomen. Hypopygial foramen left lateral. Epandrium dark brown, rather deeply emarginated apicoventrally, with triangular ventroapical lobe bearing three small setae; basodorsally with bulbous protuberance that is densely covered with minute hairs. Surstylus elongate, shining brown, with two strong spines at apex. Cercus brown, ovoid with apex somewhat pointed and narrowed at base, with rather dense whitish to pale brown hairs and setae. Phallus simple, narrow, strongly arched, strongly sclerotized but less so near rounded apex; with sheath rather broad throughout, broadened near apex with 4–5 small dorsal teeth along dorsal margin and three black apical spines arching ventrally to overlap phallus, strongly sclerotized except membranous subapically in middle of expanded area.</p><p><bold>Female.</bold> Body length 2.2–2.6 mm, wing length 2.0–2.4 × width 0.8–1.0 mm. Similar to male, but face less narrowed below with narrowest width two-thirds width of frons at ocelli; clypeus distinct, bulging at suture; first flagellomere with less prominent point below insertion of arista-like stylus; thorax and abdomen dark green with bronze reflections, not violet; femur I usually more yellow at tip; tibia II with large <abbrev xmlns:xlink="http://www.w3.org/1999/xlink" xlink:title="anterodorsal(ly)" id="ABBRID0EYWEK" xlink:type="simple">ad</abbrev> seta near 1/5; tarsi with tarsomere 5 not broadened, pulvilli not enlarged, with two tarsal claws; wing with thickening of costa less pronounced.</p></tp:treatment-sec><tp:treatment-sec sec-type="etymology" id="SECID0E3WEK"><title>Etymology.</title><p>This species is named for its similarity and presumed relatedness to <italic><tp:taxon-name><tp:taxon-name-part taxon-name-part-type="genus" reg="Chrysotus">C.</tp:taxon-name-part> <tp:taxon-name-part taxon-name-part-type="species" reg="callichromus">callichromus</tp:taxon-name-part></tp:taxon-name></italic> Robinson.</p></tp:treatment-sec><tp:treatment-sec sec-type="distribution" id="SECID0ENXEK"><title>Distribution.</title><p>Dominica, Montserrat, Nevis, St. Kitts, St. Lucia.</p></tp:treatment-sec><tp:treatment-sec sec-type="remarks" id="SECID0ESXEK"><title>Remarks.</title><p><italic><tp:taxon-name><tp:taxon-name-part taxon-name-part-type="genus" reg="Chrysotus">Chrysotus</tp:taxon-name-part> <tp:taxon-name-part taxon-name-part-type="species" reg="callichromoides">callichromoides</tp:taxon-name-part></tp:taxon-name></italic> differs most noticeably from <italic><tp:taxon-name><tp:taxon-name-part taxon-name-part-type="genus" reg="Chrysotus">C.</tp:taxon-name-part> <tp:taxon-name-part taxon-name-part-type="species" reg="callichromus">callichromus</tp:taxon-name-part></tp:taxon-name></italic> in having a white halter knob and white to pale brown setae on the thorax, legs, abdomen, and calypter (each of these has dark brown to black setae in <italic><tp:taxon-name><tp:taxon-name-part taxon-name-part-type="genus" reg="Chrysotus">C.</tp:taxon-name-part> <tp:taxon-name-part taxon-name-part-type="species" reg="callichromus">callichromus</tp:taxon-name-part></tp:taxon-name></italic>). The male genitalia of these two species are very similar, but the phallus sheath in <italic><tp:taxon-name><tp:taxon-name-part taxon-name-part-type="genus" reg="Chrysotus">C.</tp:taxon-name-part> <tp:taxon-name-part taxon-name-part-type="species" reg="callichromus">callichromus</tp:taxon-name-part></tp:taxon-name></italic> has only one apical black spine (three in <italic><tp:taxon-name><tp:taxon-name-part taxon-name-part-type="genus" reg="Chrysotus">C.</tp:taxon-name-part> <tp:taxon-name-part taxon-name-part-type="species" reg="callichromoides">callichromoides</tp:taxon-name-part></tp:taxon-name></italic>). The habitat also seems to differ, with <italic><tp:taxon-name><tp:taxon-name-part taxon-name-part-type="genus" reg="Chrysotus">C.</tp:taxon-name-part> <tp:taxon-name-part taxon-name-part-type="species" reg="callichromoides">callichromoides</tp:taxon-name-part></tp:taxon-name></italic> mostly found in low elevation dry forests and <italic><tp:taxon-name><tp:taxon-name-part taxon-name-part-type="genus" reg="Chrysotus">C.</tp:taxon-name-part> <tp:taxon-name-part taxon-name-part-type="species" reg="callichromus">callichromus</tp:taxon-name-part></tp:taxon-name></italic> in moist ghauts in mesic forests. <italic><tp:taxon-name><tp:taxon-name-part taxon-name-part-type="genus" reg="Chrysotus">Chrysotus</tp:taxon-name-part> <tp:taxon-name-part taxon-name-part-type="species" reg="morrisoni">morrisoni</tp:taxon-name-part></tp:taxon-name></italic> Van Duzee (Virgin Islands) (holotype examined) is also related but differs in the scutum having dense brownish pruinosity (mostly obscuring cuticle) with only very slight violet reflections.</p><fig id="F22" position="float" orientation="portrait"><object-id xmlns:xlink="http://www.w3.org/1999/xlink" content-type="doi" xlink:type="simple">10.3897/zookeys.966.55192.figure22</object-id><object-id xmlns:xlink="http://www.w3.org/1999/xlink" content-type="arpha" xlink:type="simple">EFE34895-5342-5763-B609-1A2FEF305FDA</object-id><label>Figure 22.</label><caption><p><italic><tp:taxon-name><tp:taxon-name-part taxon-name-part-type="genus" reg="Chrysotus">Chrysotus</tp:taxon-name-part> <tp:taxon-name-part taxon-name-part-type="species" reg="callichromoides">callichromoides</tp:taxon-name-part></tp:taxon-name></italic> sp. nov. habitus of male holotype, left lateral. Scale bar: 1.0 mm.</p></caption><graphic xmlns:xlink="http://www.w3.org/1999/xlink" xlink:href="zookeys-966-057-g022.jpg" id="oo_450946.jpg" position="float" orientation="portrait" xlink:type="simple"><uri content-type="original_file" xlink:type="simple">https://binary.pensoft.net/fig/450946</uri></graphic></fig><fig id="F23" position="float" orientation="portrait"><object-id xmlns:xlink="http://www.w3.org/1999/xlink" content-type="doi" xlink:type="simple">10.3897/zookeys.966.55192.figure23</object-id><object-id xmlns:xlink="http://www.w3.org/1999/xlink" content-type="arpha" xlink:type="simple">02188877-3631-574D-9067-4A1E4DF05FEA</object-id><label>Figure 23.</label><caption><p><italic><tp:taxon-name><tp:taxon-name-part taxon-name-part-type="genus" reg="Chrysotus">Chrysotus</tp:taxon-name-part> <tp:taxon-name-part taxon-name-part-type="species" reg="callichromoides">callichromoides</tp:taxon-name-part></tp:taxon-name></italic> sp. nov. male terminalia, left lateral. Abbreviations: epand-epandrium; ep lobe-epandrial lobe. Scale bar: 0.1 mm.</p></caption><graphic xmlns:xlink="http://www.w3.org/1999/xlink" xlink:href="zookeys-966-057-g023.jpg" id="oo_450947.jpg" position="float" orientation="portrait" xlink:type="simple"><uri content-type="original_file" xlink:type="simple">https://binary.pensoft.net/fig/450947</uri></graphic></fig></tp:treatment-sec></tp:taxon-treatment>
