# Supplementary material for: The Dolichopodidae (Diptera) of Montserrat, West Indies
Source: Zookeys. 2020 Sep 9;966:57–151. doi: 10.3897/zookeys.966.55192 (PMC7494662; doi:10.3897/zookeys.966.55192)
Supplement: XML Treatment for Chrysotus interfrons [file zookeys.966.55192-treatment40.xml]

<!DOCTYPE tp:taxon-treatment
  PUBLIC "-//TaxonX//DTD Taxonomic Treatment Publishing DTD v0 20100105//EN" "tax-treatment-NSO.dtd">
<tp:taxon-treatment xmlns:tp="http://www.plazi.org/taxpub"><tp:treatment-meta><kwd-group><label>Taxon classification</label><kwd><named-content xmlns:xlink="http://www.w3.org/1999/xlink" content-type="kingdom">Animalia</named-content></kwd><kwd><named-content xmlns:xlink="http://www.w3.org/1999/xlink" content-type="order">Diptera</named-content></kwd><kwd><named-content xmlns:xlink="http://www.w3.org/1999/xlink" content-type="family">Dolichopodidae</named-content></kwd></kwd-group><mixed-citation publication-type="journal"><person-group><name><surname>Runyon</surname><given-names>Justin B.</given-names></name></person-group><article-title>The <tp:taxon-name><tp:taxon-name-part taxon-name-part-type="family">Dolichopodidae</tp:taxon-name-part></tp:taxon-name> (<tp:taxon-name><tp:taxon-name-part taxon-name-part-type="order">Diptera</tp:taxon-name-part></tp:taxon-name>) of Montserrat, West Indies</article-title><source>Zookeys</source><day>09</day><month>9</month><year>2020</year><volume>966</volume><fpage>57</fpage><lpage>151</lpage><pub-id pub-id-type="doi">10.3897/zookeys.966.55192</pub-id></mixed-citation></tp:treatment-meta><tp:nomenclature><tp:taxon-name><object-id xmlns:xlink="http://www.w3.org/1999/xlink" content-type="arpha" xlink:type="simple">08F5193D-A765-5E7C-917D-9B03CE71115D</object-id>
                <tp:taxon-name-part taxon-name-part-type="genus" reg="Chrysotus">Chrysotus</tp:taxon-name-part>
                <tp:taxon-name-part taxon-name-part-type="species" reg="interfrons">interfrons</tp:taxon-name-part>
                <object-id xmlns:xlink="http://www.w3.org/1999/xlink" content-type="zoobank" xlink:type="simple">http://zoobank.org/BA1E88D1-F0B5-4F72-B2DA-462C39498D26</object-id>
              </tp:taxon-name><tp:taxon-authority>sp. nov .</tp:taxon-authority><xref ref-type="fig" rid="F24">Figs 24</xref><xref ref-type="fig" rid="F25">, 25</xref><xref ref-type="fig" rid="F26">, 26</xref></tp:nomenclature><tp:treatment-sec sec-type="type material" id="SECID0EJCFK"><title>Type material.</title><p><bold><italic>Holotype</italic></bold>, ♂ labelled: “MONTSERRAT:/ Cedar Ghaut/ 04AUG2005, V. G./ Martinson, D. Hughley/ Yellow Pan Trap”; “HOLOTYPE/ ♂ <italic>Chrysotus</italic>/ <italic>interfrons</italic>/ Runyon [red label]” (<named-content xmlns:xlink="http://www.w3.org/1999/xlink" content-type="dwc:institutional_code" xlink:type="simple">USNM</named-content>, type number <ext-link xmlns:xlink="http://www.w3.org/1999/xlink" ext-link-type="uri" xlink:href="http://hol.osu.edu/spmInfo.html?id=USNMENT01350615" xlink:type="simple">USNMENT01350615</ext-link>). <bold><italic>Paratypes</italic>: Montserrat</bold>: 1 ♂, Woodlands, Riverside House, 5–7 January 2002, Malaise trap, Ivie, Marske &amp; Puliafico; 2 ♂, 1 ♀, Hope Ghaut, 8–10 January 2002, yellow pan trap, K.A. Marske; 1 ♂, Cassava Ghaut, 877 ft, <named-content xmlns:xlink="http://www.w3.org/1999/xlink" content-type="dwc:verbatimCoordinates" xlink:type="simple"><named-content content-type="geo-json" specific-use="{&#34;type&#34;:&#34;Point&#34;,&#34;coordinates&#34;:[-62.207833,16.762500]}" id="NCID0ERDFK" xlink:type="simple">16°45.75'N, 62°12.47'W</named-content></named-content>, fogging at dawn, K. Marske &amp; J. Boatswain; 1 ♂, Beattie House, 21–30 June 2002, uv light, M.A. Ivie; 2 ♂, Fogarty Ghaut (Soldiers), <named-content xmlns:xlink="http://www.w3.org/1999/xlink" content-type="dwc:verbatimCoordinates" xlink:type="simple"><named-content content-type="geo-json" specific-use="{&#34;type&#34;:&#34;Point&#34;,&#34;coordinates&#34;:[-62.207333,16.773500]}" id="NCID0EZDFK" xlink:type="simple">16°46.41'N, 62°12.44'W</named-content></named-content>, 21 June 2017, J.B. Runyon; 1 ♂, Runaway Ghaut, 175 m, <named-content xmlns:xlink="http://www.w3.org/1999/xlink" content-type="dwc:verbatimCoordinates" xlink:type="simple"><named-content content-type="geo-json" specific-use="{&#34;type&#34;:&#34;Point&#34;,&#34;coordinates&#34;:[-62.214833,16.757167]}" id="NCID0EBEFK" xlink:type="simple">16°45.43'N, 62°12.89'W</named-content></named-content>, 23 June 2017, J.B. Runyon; 1 ♂, Fairy Walk River, 260 m, <named-content xmlns:xlink="http://www.w3.org/1999/xlink" content-type="dwc:verbatimCoordinates" xlink:type="simple"><named-content content-type="geo-json" specific-use="{&#34;type&#34;:&#34;Point&#34;,&#34;coordinates&#34;:[-62.180900,16.752700]}" id="NCID0EJEFK" xlink:type="simple">16°45.162'N, 62°10.854'W</named-content></named-content>, 26 June 2017, J.B. Runyon (<named-content xmlns:xlink="http://www.w3.org/1999/xlink" content-type="dwc:institutional_code" xlink:type="simple">MTEC</named-content>, <named-content xmlns:xlink="http://www.w3.org/1999/xlink" content-type="dwc:institutional_code" xlink:type="simple">USNM</named-content>).</p></tp:treatment-sec><tp:treatment-sec sec-type="description" id="SECID0EYEFK"><title>Description.</title><p><bold>Male</bold> (Fig. <xref ref-type="fig" rid="F24">24</xref>). Body length 2.7–2.8 mm, wing length 2.2–2.3 × width 0.9–1.1 mm. <bold><italic>Head</italic></bold>: Face recessed, ca. 1.5 × as high as wide, nearly rectangular but very slightly narrowed below middle, ca. 3 × as wide as frons, metallic green cuticle almost completely obscured by yellowish white pruinosity. Frons (Fig. <xref ref-type="fig" rid="F25">25B</xref>) narrowed above with narrowest width subequal to width of anterior ocellus, dark metallic green mostly obscured by white to yellowish white pruinosity. Palpus narrowly oval, pale yellow with a few small black setae. Proboscis dark yellow, with very fine brown hairs along margin. Antenna brown-yellow; first flagellomere small, truncated-triangular, two-thirds as long as high; arista-like stylus arising from median-apical sinus. Postocular setae pale yellow, uppermost four or five becoming brown; ventral postcranium with ca. four pale yellow setae per side that are longer than postocular setae. <bold><italic>Thorax</italic></bold>: Scutum and scutellum dark metallic green with weak copper and blue reflections and sparse light brown pruinosity that is denser on anterior and lateral slopes; setae on scutum light brown to black; seven pairs of biseriate acrostichal setae; six pairs of dorsocentral setae, anterior-most pair small; scutellum with one pair of large marginal setae and one pair of very small setae just lateral to larger setae. Pleuron dark brown with metallic blue reflections and moderately dense gray pruinosity; 1–3 yellow setae on lower proepisternum; upper proepisternum bare. <bold><italic>Legs</italic></bold>: Yellow, except most of coxa II, basal half or more of coxa III and 5<sup>th</sup> segment of tarsi brown. Anterior surface of coxa I with scattered, rather long yellow to brown setae; coxa II with scattered yellow to brown setae on anterior surface and large <abbrev xmlns:xlink="http://www.w3.org/1999/xlink" xlink:title="anterodorsal(ly)" id="ABBRID0ETFFK" xlink:type="simple">ad</abbrev> yellowish seta near 1/2; coxa III with large yellowish lateral seta near base. Femora I and II with <abbrev xmlns:xlink="http://www.w3.org/1999/xlink" xlink:title="posteroventral(ly)" id="ABBRID0EXFFK" xlink:type="simple">pv</abbrev> row of brown setae (length &lt; width of femur), those distally longest; femur III anteriorly and posteriorly with one or two erect yellow setae near base. Tibia I without distinctive setae but setae along ventral surface slightly longer (length subequal to width of tibia), finer, and usually paler than those on dorsal surface; tibia II with very small brown to black <abbrev xmlns:xlink="http://www.w3.org/1999/xlink" xlink:title="anterodorsal(ly)" id="ABBRID0E2FFK" xlink:type="simple">ad</abbrev> seta near 1/5 (length &lt; width of tibia), sometimes a trace of a <abbrev xmlns:xlink="http://www.w3.org/1999/xlink" xlink:title="posterodorsal(ly)" id="ABBRID0E6FFK" xlink:type="simple">pd</abbrev> seta near 1/2, and 2 larger brown ventral setae at apex; tibia III with small <abbrev xmlns:xlink="http://www.w3.org/1999/xlink" xlink:title="anterodorsal(ly)" id="ABBRID0EDGFK" xlink:type="simple">ad</abbrev> seta near 1/5, usually larger <abbrev xmlns:xlink="http://www.w3.org/1999/xlink" xlink:title="posterodorsal(ly)" id="ABBRID0EHGFK" xlink:type="simple">pd</abbrev> seta near 2/5, 3/5, near tip, and very small <abbrev xmlns:xlink="http://www.w3.org/1999/xlink" xlink:title="posterodorsal(ly)" id="ABBRID0ELGFK" xlink:type="simple">pd</abbrev> seta near 1/6. Tarsi with pulvilli enlarged, on tarsus I slightly larger than tarsomere 5, less enlarged on tarsi II and III; tarsal claws absent on all legs. Ratios of tibia:tarsomeres: leg I: 36–22–10–5–4–4; leg II: 42–24–11–7–3–4; leg III: 50–16–13–8–5–4. <bold><italic>Wing</italic></bold>: Hyaline, broadly elliptical with well-developed anal lobe, veins brown. R<sub>2+3</sub> straight, slightly and evenly diverging from R<sub>4+5</sub>. R<sub>4+5</sub> and M<sub>1</sub> nearly parallel beyond crossvein dm-cu. Crossvein dm-cu slightly less than half as long as last part of CuA<sub>1</sub>. Calypter yellow with yellow to light brown setae. Halter knob and stem light yellow. <bold><italic>Abdomen</italic></bold>: Cylindrical, metallic green with bronze reflections, sides of tergite II and basal sternites yellow. Setae of tergites brown to black, sternites with longer usually yellow setae. Tergite VI bare except one distolateral seta at lower margin. Sternite VIII with ca. eight brownish setae of various sizes, the largest two or three only slightly larger than setae along margins of tergites. Hypopygium (Fig. <xref ref-type="fig" rid="F26">26</xref>) small, brown, positioned in ventral notch at tip of abdomen. Hypopygial foramen lateral but positioned relatively far posteriorly and near dorsal edge. Epandrium brown, ventrally with small spine-like projection where phallus emerges; with broad ventroapical lobe that is subquadrate apically with ca. three small setae. Surstylus elongate, rounded ventrally, shining brown, with strong apical cylindrical seta with rounded tip that is subtended by a smaller seta. Cercus digitiform with slightly pointed apex, brownish yellow, with numerous stiff yellow to brown setae especially along basal half of dorsal margin. Phallus narrow with apex round; sheath of phallus membranous, slightly expanded subapically with a small tooth in membrane. Postgonites rounded apically with some microtrichia. Hypandrial apodemes rather long and narrow.</p><p><bold>Female.</bold> Body length 2.8 mm, wing length 2.0 × width 0.9 mm. Similar to male, but face and frons with blue-violet reflections and yellow-brown pruinosity that is denser along eyes; frons as wide as face; clypeus distinct and forming lower one-third of face; palpus broader with a few more setae; antenna slightly shorter and more rounded distally; femora I and II with <abbrev xmlns:xlink="http://www.w3.org/1999/xlink" xlink:title="posteroventral(ly)" id="ABBRID0EHHFK" xlink:type="simple">pv</abbrev> row of setae smaller and indistinct basally; femur III without erect setae near base; pulvilli not enlarged; wing tinged with brown; tarsal claws present on all legs.</p></tp:treatment-sec><tp:treatment-sec sec-type="etymology" id="SECID0ELHFK"><title>Etymology.</title><p>This species is named for the relative width of the frons in males which is intermediate to males of the closely related species <italic><tp:taxon-name><tp:taxon-name-part taxon-name-part-type="genus" reg="Chrysotus">Chrysotus</tp:taxon-name-part> <tp:taxon-name-part taxon-name-part-type="species" reg="flavipes">flavipes</tp:taxon-name-part></tp:taxon-name></italic> (Aldrich) and <italic><tp:taxon-name><tp:taxon-name-part taxon-name-part-type="genus" reg="Chrysotus">Chrysotus</tp:taxon-name-part> <tp:taxon-name-part taxon-name-part-type="species" reg="parvulus">parvulus</tp:taxon-name-part></tp:taxon-name></italic> (Aldrich) (Fig. <xref ref-type="fig" rid="F25">25</xref>).</p></tp:treatment-sec><tp:treatment-sec sec-type="distribution" id="SECID0ELIFK"><title>Distribution.</title><p>Montserrat.</p></tp:treatment-sec><tp:treatment-sec sec-type="remarks" id="SECID0EQIFK"><title>Remarks.</title><p><italic><tp:taxon-name><tp:taxon-name-part taxon-name-part-type="genus" reg="Chrysotus">Chrysotus</tp:taxon-name-part> <tp:taxon-name-part taxon-name-part-type="species" reg="interfrons">interfrons</tp:taxon-name-part></tp:taxon-name></italic> forms a closely related group with two other West Indian species that have to date been treated in the genus <italic><tp:taxon-name><tp:taxon-name-part taxon-name-part-type="genus" reg="Diaphorus">Diaphorus</tp:taxon-name-part></tp:taxon-name></italic>. However, these species do not fit in the current definition of <italic><tp:taxon-name><tp:taxon-name-part taxon-name-part-type="genus" reg="Diaphorus">Diaphorus</tp:taxon-name-part></tp:taxon-name></italic> proposed by <xref ref-type="bibr" rid="B68">Robinson and Vockeroth (1981)</xref> since they lack setae on the upper proepisternum, black calypteral setae, a completely bare tergite VI, and four to eight long strong setae on sternite VIII (see discussion in <xref ref-type="bibr" rid="B20">Capellari and Amorim 2010</xref>). <italic><tp:taxon-name><tp:taxon-name-part taxon-name-part-type="genus" reg="Diaphorus">Diaphorus</tp:taxon-name-part> <tp:taxon-name-part taxon-name-part-type="species" reg="parvulus">parvulus</tp:taxon-name-part></tp:taxon-name></italic> Aldrich was transferred to <italic><tp:taxon-name><tp:taxon-name-part taxon-name-part-type="genus" reg="Chrysotus">Chrysotus</tp:taxon-name-part></tp:taxon-name></italic> by <xref ref-type="bibr" rid="B4">Becker (1922</xref>, page 170), an act that has been largely overlooked. <italic><tp:taxon-name><tp:taxon-name-part taxon-name-part-type="genus" reg="Diaphorus">Diaphorus</tp:taxon-name-part> <tp:taxon-name-part taxon-name-part-type="species" reg="flavipes">flavipes</tp:taxon-name-part></tp:taxon-name></italic> Aldrich is herein moved to <italic><tp:taxon-name><tp:taxon-name-part taxon-name-part-type="genus" reg="Chrysotus">Chrysotus</tp:taxon-name-part></tp:taxon-name></italic>: <italic><tp:taxon-name><tp:taxon-name-part taxon-name-part-type="genus" reg="Chrysotus">Chrysotus</tp:taxon-name-part> <tp:taxon-name-part taxon-name-part-type="species" reg="flavipes">flavipes</tp:taxon-name-part></tp:taxon-name></italic> (Aldrich) comb. nov. <italic><tp:taxon-name><tp:taxon-name-part taxon-name-part-type="genus" reg="Chrysotus">Chrysotus</tp:taxon-name-part> <tp:taxon-name-part taxon-name-part-type="species" reg="mundus">mundus</tp:taxon-name-part></tp:taxon-name></italic> (Loew) is very similar to <italic><tp:taxon-name><tp:taxon-name-part taxon-name-part-type="genus" reg="Chrysotus">Chrysotus</tp:taxon-name-part> <tp:taxon-name-part taxon-name-part-type="species" reg="flavipes">flavipes</tp:taxon-name-part></tp:taxon-name></italic> and the two are possibly conspecific.</p><p><italic><tp:taxon-name><tp:taxon-name-part taxon-name-part-type="genus" reg="Chrysotus">Chrysotus</tp:taxon-name-part> <tp:taxon-name-part taxon-name-part-type="species" reg="interfrons">interfrons</tp:taxon-name-part></tp:taxon-name></italic> is most easily separated from West Indian members of this group by the narrow frons (Fig. <xref ref-type="fig" rid="F25">25</xref>); additional characters distinguishing these related species are given in Table <xref ref-type="table" rid="T3">3</xref>. <italic><tp:taxon-name><tp:taxon-name-part taxon-name-part-type="genus" reg="Chrysotus">Chrysotus</tp:taxon-name-part> <tp:taxon-name-part taxon-name-part-type="species" reg="flavipes">flavipes</tp:taxon-name-part></tp:taxon-name></italic> and <italic><tp:taxon-name><tp:taxon-name-part taxon-name-part-type="genus" reg="Chrysotus">C.</tp:taxon-name-part> <tp:taxon-name-part taxon-name-part-type="species" reg="parvulus">parvulus</tp:taxon-name-part></tp:taxon-name></italic> are widespread in the Lesser Antilles, and both occur on Dominica (<xref ref-type="bibr" rid="B67">Robinson 1975</xref>), Grenada (<xref ref-type="bibr" rid="B3">Aldrich 1902</xref>), and St. Vincent (<xref ref-type="bibr" rid="B1">Aldrich 1896</xref>) but <italic><tp:taxon-name><tp:taxon-name-part taxon-name-part-type="genus" reg="Chrysotus">C.</tp:taxon-name-part> <tp:taxon-name-part taxon-name-part-type="species" reg="flavipes">flavipes</tp:taxon-name-part></tp:taxon-name></italic> is absent on Monserrat.</p><fig id="F24" position="float" orientation="portrait"><object-id xmlns:xlink="http://www.w3.org/1999/xlink" content-type="doi" xlink:type="simple">10.3897/zookeys.966.55192.figure24</object-id><object-id xmlns:xlink="http://www.w3.org/1999/xlink" content-type="arpha" xlink:type="simple">0B4E7FB1-94A5-5ADF-9463-16B29DFFF7D6</object-id><label>Figure 24.</label><caption><p><italic><tp:taxon-name><tp:taxon-name-part taxon-name-part-type="genus" reg="Chrysotus">Chrysotus</tp:taxon-name-part> <tp:taxon-name-part taxon-name-part-type="species" reg="interfrons">interfrons</tp:taxon-name-part></tp:taxon-name></italic> sp. nov. habitus of holotype male, left lateral. Scale bar: 1.0 mm.</p></caption><graphic xmlns:xlink="http://www.w3.org/1999/xlink" xlink:href="zookeys-966-057-g024.jpg" id="oo_450948.jpg" position="float" orientation="portrait" xlink:type="simple"><uri content-type="original_file" xlink:type="simple">https://binary.pensoft.net/fig/450948</uri></graphic></fig><fig id="F25" position="float" orientation="portrait"><object-id xmlns:xlink="http://www.w3.org/1999/xlink" content-type="doi" xlink:type="simple">10.3897/zookeys.966.55192.figure25</object-id><object-id xmlns:xlink="http://www.w3.org/1999/xlink" content-type="arpha" xlink:type="simple">556960C8-5173-5F3E-8CC3-3BD9FD46DC3E</object-id><label>Figure 25.</label><caption><p>Heads of males, anterodorsal views <bold>A</bold><italic><tp:taxon-name><tp:taxon-name-part taxon-name-part-type="genus" reg="Chrysotus">Chrysotus</tp:taxon-name-part> <tp:taxon-name-part taxon-name-part-type="species" reg="flavipes">flavipes</tp:taxon-name-part></tp:taxon-name></italic> (Aldrich) (Dominica) <bold>B</bold><italic><tp:taxon-name><tp:taxon-name-part taxon-name-part-type="genus" reg="Chrysotus">Chrysotus</tp:taxon-name-part> <tp:taxon-name-part taxon-name-part-type="species" reg="interfrons">interfrons</tp:taxon-name-part></tp:taxon-name></italic> sp. nov. (Montserrat) <bold>C</bold><italic><tp:taxon-name><tp:taxon-name-part taxon-name-part-type="genus" reg="Chrysotus">Chrysotus</tp:taxon-name-part> <tp:taxon-name-part taxon-name-part-type="species" reg="parvulus">parvulus</tp:taxon-name-part></tp:taxon-name></italic> (Aldrich) (Montserrat). Note differences in width of frons and enlargement of ommatidia. Scale bar: 0.5 mm.</p></caption><graphic xmlns:xlink="http://www.w3.org/1999/xlink" xlink:href="zookeys-966-057-g025.jpg" id="oo_450949.jpg" position="float" orientation="portrait" xlink:type="simple"><uri content-type="original_file" xlink:type="simple">https://binary.pensoft.net/fig/450949</uri></graphic></fig><fig id="F26" position="float" orientation="portrait"><object-id xmlns:xlink="http://www.w3.org/1999/xlink" content-type="doi" xlink:type="simple">10.3897/zookeys.966.55192.figure26</object-id><object-id xmlns:xlink="http://www.w3.org/1999/xlink" content-type="arpha" xlink:type="simple">1EE97371-1B3C-5F39-9D05-0D3EFF92B2D6</object-id><label>Figure 26.</label><caption><p><italic><tp:taxon-name><tp:taxon-name-part taxon-name-part-type="genus" reg="Chrysotus">Chrysotus</tp:taxon-name-part> <tp:taxon-name-part taxon-name-part-type="species" reg="interfrons">interfrons</tp:taxon-name-part></tp:taxon-name></italic> sp. nov. male terminalia, left lateral. Abbreviations: epand-epandrium; ep lobe-epandrial lobe; hypand ap-hypandrial apodeme. Scale bar: 0.25 mm.</p></caption><graphic xmlns:xlink="http://www.w3.org/1999/xlink" xlink:href="zookeys-966-057-g026.jpg" id="oo_450950.jpg" position="float" orientation="portrait" xlink:type="simple"><uri content-type="original_file" xlink:type="simple">https://binary.pensoft.net/fig/450950</uri></graphic></fig><table-wrap id="T3" position="float" orientation="portrait"><label>Table 3.</label><caption><p>Characters distinguishing males of the closely related <italic><tp:taxon-name><tp:taxon-name-part taxon-name-part-type="genus" reg="Chrysotus">Chrysotus</tp:taxon-name-part> <tp:taxon-name-part taxon-name-part-type="species" reg="flavipes">flavipes</tp:taxon-name-part></tp:taxon-name></italic> (Aldrich), <italic><tp:taxon-name><tp:taxon-name-part taxon-name-part-type="genus" reg="Chrysotus">C.</tp:taxon-name-part> <tp:taxon-name-part taxon-name-part-type="species" reg="interfrons">interfrons</tp:taxon-name-part></tp:taxon-name></italic> sp. nov., and <italic><tp:taxon-name><tp:taxon-name-part taxon-name-part-type="genus" reg="Chrysotus">C.</tp:taxon-name-part> <tp:taxon-name-part taxon-name-part-type="species" reg="parvulus">parvulus</tp:taxon-name-part></tp:taxon-name></italic> (Aldrich).</p></caption><table id="TID0EVZEK" rules="all"><tbody><tr><th rowspan="1" colspan="1">Character</th><th rowspan="1" colspan="1">
                        <italic><tp:taxon-name><tp:taxon-name-part taxon-name-part-type="genus" reg="Chrysotus">Chrysotus</tp:taxon-name-part> <tp:taxon-name-part taxon-name-part-type="species" reg="flavipes">flavipes</tp:taxon-name-part></tp:taxon-name></italic>
                      </th><th rowspan="1" colspan="1">
                        <italic><tp:taxon-name><tp:taxon-name-part taxon-name-part-type="genus" reg="Chrysotus">C.</tp:taxon-name-part> <tp:taxon-name-part taxon-name-part-type="species" reg="interfrons">interfrons</tp:taxon-name-part></tp:taxon-name></italic>
                      </th><th rowspan="1" colspan="1">
                        <italic><tp:taxon-name><tp:taxon-name-part taxon-name-part-type="genus" reg="Chrysotus">C.</tp:taxon-name-part> <tp:taxon-name-part taxon-name-part-type="species" reg="parvulus">parvulus</tp:taxon-name-part></tp:taxon-name></italic>
                      </th></tr><tr><td rowspan="1" colspan="1">Frons (Fig. <xref ref-type="fig" rid="F25">25</xref>)</td><td rowspan="1" colspan="1">obliterated by contiguous eyes</td><td rowspan="1" colspan="1">narrow</td><td rowspan="1" colspan="1">as wide as face</td></tr><tr><td rowspan="1" colspan="1">Face shape</td><td rowspan="1" colspan="1">height subequal to width</td><td rowspan="1" colspan="1">height ca. 1.5 × width</td><td rowspan="1" colspan="1">height ca. 1.5 × width</td></tr><tr><td rowspan="1" colspan="1">Ommatidia</td><td rowspan="1" colspan="1">dorsal facets greatly enlarged</td><td rowspan="1" colspan="1">dorsal facets slightly enlarged</td><td rowspan="1" colspan="1">dorsal facets not enlarged</td></tr><tr><td rowspan="1" colspan="1">Size <italic><abbrev xmlns:xlink="http://www.w3.org/1999/xlink" xlink:title="anterodorsal(ly)" id="ABBRID0EIVFK" xlink:type="simple">ad</abbrev></italic> seta on tibia II</td><td rowspan="1" colspan="1">small (length &lt; width of tibia)</td><td rowspan="1" colspan="1">small (length &lt; width of tibia)</td><td rowspan="1" colspan="1">large (length &gt; width of tibia)</td></tr></tbody></table></table-wrap></tp:treatment-sec><ref-list><ref id="B68"><mixed-citation xmlns:xlink="http://www.w3.org/1999/xlink" xlink:type="simple"><person-group><name name-style="western"><surname>Robinson</surname><given-names>H</given-names></name><name name-style="western"><surname>Vockeroth</surname><given-names>JR</given-names></name></person-group> (<year>1981</year>) <article-title><tp:taxon-name><tp:taxon-name-part taxon-name-part-type="family">Dolichopodidae</tp:taxon-name-part></tp:taxon-name> [Chapter 48].</article-title> In: <person-group><name name-style="western"><surname>McAlpine</surname><given-names>JF</given-names></name><name name-style="western"><surname>Peterson</surname><given-names>BV</given-names></name><name name-style="western"><surname>Shewell</surname><given-names>GE</given-names></name><name name-style="western"><surname>Teskey</surname><given-names>HJ</given-names></name><name name-style="western"><surname>Vockeroth</surname><given-names>JR</given-names></name><name name-style="western"><surname>Wood</surname><given-names>DM</given-names></name></person-group> (<role>Eds</role>) <issue-title>Manual of Nearctic Diptera (Vol. 1).</issue-title><source>Agriculture Canada Monograph</source><volume>27</volume>: <fpage>625</fpage>–<lpage>639</lpage>.</mixed-citation></ref><ref id="B20"><mixed-citation xmlns:xlink="http://www.w3.org/1999/xlink" xlink:type="simple"><person-group><name name-style="western"><surname>Capellari</surname><given-names>RS</given-names></name><name name-style="western"><surname>Amorim</surname><given-names>DS</given-names></name></person-group> (<year>2010</year>) <article-title>Re-description and new combination of five New World species of <italic><tp:taxon-name><tp:taxon-name-part taxon-name-part-type="genus">Chrysotus</tp:taxon-name-part></tp:taxon-name></italic> Meigen, with comments on the Neotropical genus <italic><tp:taxon-name><tp:taxon-name-part taxon-name-part-type="genus">Lyroneurus</tp:taxon-name-part></tp:taxon-name></italic> Loew (<tp:taxon-name><tp:taxon-name-part taxon-name-part-type="order">Diptera</tp:taxon-name-part></tp:taxon-name>: <tp:taxon-name><tp:taxon-name-part taxon-name-part-type="family">Dolichopodidae</tp:taxon-name-part></tp:taxon-name>).</article-title><source>Zootaxa</source><volume>2520</volume>: <fpage>49</fpage>–<lpage>65</lpage>. <ext-link xlink:type="simple" ext-link-type="doi" xlink:href="10.11646/zootaxa.2520.1.2">https://doi.org/10.11646/zootaxa.2520.1.2</ext-link></mixed-citation></ref><ref id="B4"><mixed-citation xmlns:xlink="http://www.w3.org/1999/xlink" xlink:type="simple"><person-group><name name-style="western"><surname>Becker</surname><given-names>T</given-names></name></person-group> (<year>1922</year>) Dipterologische Studien, <tp:taxon-name><tp:taxon-name-part taxon-name-part-type="family">Dolichopodidae</tp:taxon-name-part></tp:taxon-name>. B. Nearktische und Neotropische Region. Abhandlungen der Zoologisch-Botanischen Gesellschaft in Wein (1921) 13(1): 1–394. <ext-link xlink:type="simple" ext-link-type="doi" xlink:href="10.5962/bhl.title.9607">https://doi.org/10.5962/bhl.title.9607</ext-link></mixed-citation></ref><ref id="B67"><mixed-citation xmlns:xlink="http://www.w3.org/1999/xlink" xlink:type="simple"><person-group><name name-style="western"><surname>Robinson</surname><given-names>H</given-names></name></person-group> (<year>1975</year>) <article-title>Bredin-Archbold-Smithsonian Biological Survey of Dominica, the family <tp:taxon-name><tp:taxon-name-part taxon-name-part-type="family">Dolichopodidae</tp:taxon-name-part></tp:taxon-name> with some related Antillean and Panamanian species (<tp:taxon-name><tp:taxon-name-part taxon-name-part-type="order">Diptera</tp:taxon-name-part></tp:taxon-name>).</article-title><source>Smithsonian Contributions to Zoology</source><volume>185</volume>: <fpage>1</fpage>–<lpage>141</lpage>. <ext-link xlink:type="simple" ext-link-type="doi" xlink:href="10.5479/si.00810282.185">https://doi.org/10.5479/si.00810282.185</ext-link></mixed-citation></ref><ref id="B3"><mixed-citation xmlns:xlink="http://www.w3.org/1999/xlink" xlink:type="simple"><person-group><name name-style="western"><surname>Aldrich</surname><given-names>JM</given-names></name></person-group> (<year>1902</year>) <article-title><tp:taxon-name><tp:taxon-name-part taxon-name-part-type="family">Dolichopodidae</tp:taxon-name-part></tp:taxon-name> of Grenada, W.I.</article-title><source>Kansas University Science Bulletin</source><volume>1</volume>: <fpage>75</fpage>–<lpage>94</lpage>.</mixed-citation></ref><ref id="B1"><mixed-citation xmlns:xlink="http://www.w3.org/1999/xlink" xlink:type="simple"><person-group><name name-style="western"><surname>Aldrich</surname><given-names>JM</given-names></name></person-group> (<year>1896</year>) <article-title><tp:taxon-name><tp:taxon-name-part taxon-name-part-type="family">Dolichopodidae</tp:taxon-name-part></tp:taxon-name>; <tp:taxon-name><tp:taxon-name-part taxon-name-part-type="family">Phoridae</tp:taxon-name-part></tp:taxon-name>.</article-title> In: <person-group><name name-style="western"><surname>Williston</surname><given-names>SW</given-names></name></person-group> (<role>Ed.</role>) <issue-title>On the Diptera of St. Vincent (West Indies).</issue-title><source>Transactions of the Entomological Society of London</source><volume>1896</volume>: <fpage>309</fpage>–<lpage>345</lpage>. [435–438.]</mixed-citation></ref></ref-list></tp:taxon-treatment>
