# Supplementary material for: The Dolichopodidae (Diptera) of Montserrat, West Indies
Source: Zookeys. 2020 Sep 9;966:57–151. doi: 10.3897/zookeys.966.55192 (PMC7494662; doi:10.3897/zookeys.966.55192)
Supplement: XML Treatment for Chrysotus lamellicaudatus [file zookeys.966.55192-treatment42.xml]

<!DOCTYPE tp:taxon-treatment
  PUBLIC "-//TaxonX//DTD Taxonomic Treatment Publishing DTD v0 20100105//EN" "tax-treatment-NSO.dtd">
<tp:taxon-treatment xmlns:tp="http://www.plazi.org/taxpub"><tp:treatment-meta><kwd-group><label>Taxon classification</label><kwd><named-content xmlns:xlink="http://www.w3.org/1999/xlink" content-type="kingdom">Animalia</named-content></kwd><kwd><named-content xmlns:xlink="http://www.w3.org/1999/xlink" content-type="order">Diptera</named-content></kwd><kwd><named-content xmlns:xlink="http://www.w3.org/1999/xlink" content-type="family">Dolichopodidae</named-content></kwd></kwd-group><mixed-citation publication-type="journal"><person-group><name><surname>Runyon</surname><given-names>Justin B.</given-names></name></person-group><article-title>The <tp:taxon-name><tp:taxon-name-part taxon-name-part-type="family">Dolichopodidae</tp:taxon-name-part></tp:taxon-name> (<tp:taxon-name><tp:taxon-name-part taxon-name-part-type="order">Diptera</tp:taxon-name-part></tp:taxon-name>) of Montserrat, West Indies</article-title><source>Zookeys</source><day>09</day><month>9</month><year>2020</year><volume>966</volume><fpage>57</fpage><lpage>151</lpage><pub-id pub-id-type="doi">10.3897/zookeys.966.55192</pub-id></mixed-citation></tp:treatment-meta><tp:nomenclature><tp:taxon-name><object-id xmlns:xlink="http://www.w3.org/1999/xlink" content-type="arpha" xlink:type="simple">C2CFDD73-17BE-589F-AB83-F6699E16AA31</object-id>
                <tp:taxon-name-part taxon-name-part-type="genus" reg="Chrysotus">Chrysotus</tp:taxon-name-part>
                <tp:taxon-name-part taxon-name-part-type="species" reg="lamellicaudatus">lamellicaudatus</tp:taxon-name-part>
              </tp:taxon-name><tp:taxon-authority>Robinson</tp:taxon-authority><tp:nomenclature-citation-list><tp:nomenclature-citation><tp:taxon-name>
                    <tp:taxon-name-part taxon-name-part-type="genus" reg="Chrysotus">Chrysotus</tp:taxon-name-part> <tp:taxon-name-part taxon-name-part-type="species" reg="lamellicaudatus">lamellicaudatus</tp:taxon-name-part></tp:taxon-name><comment>Robinson, 1975: 87.</comment></tp:nomenclature-citation></tp:nomenclature-citation-list></tp:nomenclature><tp:treatment-sec sec-type="material" id="SECID0EPZFK"><title>Material examined.</title><p><bold>Dominica: <italic>Holotype</italic></bold> ♂, South Chiltern Estate, 2 February 1965, W.W. Wirth (<named-content xmlns:xlink="http://www.w3.org/1999/xlink" content-type="dwc:institutional_code" xlink:type="simple">USNM</named-content>). <bold>Montserrat</bold>: 1 ♂, Woodlands, Riverside House, 5–7 January 2002, Malaise trap, Ivie, Marske, Puliafico; 1 ♂, same as previous, 22 July 2005; yellow pan traps, V.G. Martinson; 3 ♂, 4 ♀, Cassava Ghaut, 24 July 2005, yellow pan traps, V.G. Martinson; 2 ♂, Bottomless Ghaut, 5 August 2005, yellow pan traps, V.G. Martinson; 2 ♂, Bottomless Ghaut trail to Big River, 14 August 2005, yellow pan traps, V.G. Martinson; 3 ♂, Hope Ghaut, 8–10 January 2002, yellow pan traps, K.A. Marske; 1 ♂, Sweetwater Ghaut, 1 August 2005, yellow pan traps, V.G. Martinson; 1 ♂, Killiekranke, 3 August 2005, yellow pan traps, V.G. Martinson; 5 ♂, Hope Ghaut, 300 m, <named-content xmlns:xlink="http://www.w3.org/1999/xlink" content-type="dwc:verbatimCoordinates" xlink:type="simple"><named-content content-type="geo-json" specific-use="{&#34;type&#34;:&#34;Point&#34;,&#34;coordinates&#34;:[-62.211583,16.751800]}" id="NCID0ED1FK" xlink:type="simple">16°45.108'N, 62°12.695'W</named-content></named-content>, 20 June 2017, J.B. Runyon; 3 ♂, Fogarty Ghaut (Soldiers), <named-content xmlns:xlink="http://www.w3.org/1999/xlink" content-type="dwc:verbatimCoordinates" xlink:type="simple"><named-content content-type="geo-json" specific-use="{&#34;type&#34;:&#34;Point&#34;,&#34;coordinates&#34;:[-62.207333,16.773500]}" id="NCID0EL1FK" xlink:type="simple">16°46.41'N, 62°12.44'W</named-content></named-content>, 21 June 2017, J.B. Runyon; 1 ♂, Runaway Ghaut, 175 m, <named-content xmlns:xlink="http://www.w3.org/1999/xlink" content-type="dwc:verbatimCoordinates" xlink:type="simple"><named-content content-type="geo-json" specific-use="{&#34;type&#34;:&#34;Point&#34;,&#34;coordinates&#34;:[-62.214833,16.757167]}" id="NCID0ET1FK" xlink:type="simple">16°45.43'N, 62°12.89'W</named-content></named-content>, 23 June 2017, J.B. Runyon; 1 ♂, Corbett Spring, 300 m, <named-content xmlns:xlink="http://www.w3.org/1999/xlink" content-type="dwc:verbatimCoordinates" xlink:type="simple"><named-content content-type="geo-json" specific-use="{&#34;type&#34;:&#34;Point&#34;,&#34;coordinates&#34;:[-62.186400,16.750200]}" id="NCID0E21FK" xlink:type="simple">16°45.012'N, 62°11.184'W</named-content></named-content>, 26 June 2017, J.B. Runyon; 1 ♂, Fairy Walk River, 260 m, <named-content xmlns:xlink="http://www.w3.org/1999/xlink" content-type="dwc:verbatimCoordinates" xlink:type="simple"><named-content content-type="geo-json" specific-use="{&#34;type&#34;:&#34;Point&#34;,&#34;coordinates&#34;:[-62.180900,16.752700]}" id="NCID0ED2FK" xlink:type="simple">16°45.162'N, 62°10.854'W</named-content></named-content>, 26 June 2017, J.B. Runyon; 1 ♂, ghaut above Montserrat Volcano Observatory, 330 m, <named-content xmlns:xlink="http://www.w3.org/1999/xlink" content-type="dwc:verbatimCoordinates" xlink:type="simple"><named-content content-type="geo-json" specific-use="{&#34;type&#34;:&#34;Point&#34;,&#34;coordinates&#34;:[-62.208117,16.752167]}" id="NCID0EL2FK" xlink:type="simple">16°45.130'N, 62°12.487'W</named-content></named-content>, 27 June 2017, J.B. Runyon; 3 ♂, 2 ♀, Big River, 450 m, <named-content xmlns:xlink="http://www.w3.org/1999/xlink" content-type="dwc:verbatimCoordinates" xlink:type="simple"><named-content content-type="geo-json" specific-use="{&#34;type&#34;:&#34;Point&#34;,&#34;coordinates&#34;:[-62.186233,16.761500]}" id="NCID0ET2FK" xlink:type="simple">16°45.690'N, 62°11.174'W</named-content></named-content>, 28 June 2017, J.B. Runyon; 1 ♂, Bottomless Ghaut, 400 m, <named-content xmlns:xlink="http://www.w3.org/1999/xlink" content-type="dwc:verbatimCoordinates" xlink:type="simple"><named-content content-type="geo-json" specific-use="{&#34;type&#34;:&#34;Point&#34;,&#34;coordinates&#34;:[-62.191617,16.766567]}" id="NCID0E22FK" xlink:type="simple">16°45.994'N, 62°11.497'W</named-content></named-content>, 28 June 2017, J.B. Runyon (<named-content xmlns:xlink="http://www.w3.org/1999/xlink" content-type="dwc:institutional_code" xlink:type="simple">MTEC</named-content>, <named-content xmlns:xlink="http://www.w3.org/1999/xlink" content-type="dwc:institutional_code" xlink:type="simple">USNM</named-content>).</p></tp:treatment-sec><tp:treatment-sec sec-type="distribution" id="SECID0EK3FK"><title>Distribution.</title><p>Dominica, Montserrat.</p></tp:treatment-sec></tp:taxon-treatment>
