# Supplementary material for: The Dolichopodidae (Diptera) of Montserrat, West Indies
Source: Zookeys. 2020 Sep 9;966:57–151. doi: 10.3897/zookeys.966.55192 (PMC7494662; doi:10.3897/zookeys.966.55192)
Supplement: XML Treatment for Chrysotus parvulus [file zookeys.966.55192-treatment47.xml]

<!DOCTYPE tp:taxon-treatment
  PUBLIC "-//TaxonX//DTD Taxonomic Treatment Publishing DTD v0 20100105//EN" "tax-treatment-NSO.dtd">
<tp:taxon-treatment xmlns:tp="http://www.plazi.org/taxpub"><tp:treatment-meta><kwd-group><label>Taxon classification</label><kwd><named-content xmlns:xlink="http://www.w3.org/1999/xlink" content-type="kingdom">Animalia</named-content></kwd><kwd><named-content xmlns:xlink="http://www.w3.org/1999/xlink" content-type="order">Diptera</named-content></kwd><kwd><named-content xmlns:xlink="http://www.w3.org/1999/xlink" content-type="family">Dolichopodidae</named-content></kwd></kwd-group><mixed-citation publication-type="journal"><person-group><name><surname>Runyon</surname><given-names>Justin B.</given-names></name></person-group><article-title>The <tp:taxon-name><tp:taxon-name-part taxon-name-part-type="family">Dolichopodidae</tp:taxon-name-part></tp:taxon-name> (<tp:taxon-name><tp:taxon-name-part taxon-name-part-type="order">Diptera</tp:taxon-name-part></tp:taxon-name>) of Montserrat, West Indies</article-title><source>Zookeys</source><day>09</day><month>9</month><year>2020</year><volume>966</volume><fpage>57</fpage><lpage>151</lpage><pub-id pub-id-type="doi">10.3897/zookeys.966.55192</pub-id></mixed-citation></tp:treatment-meta><tp:nomenclature><tp:taxon-name><object-id xmlns:xlink="http://www.w3.org/1999/xlink" content-type="arpha" xlink:type="simple">8798103A-0C84-5352-B7F4-0ECF4738FD80</object-id>
                <tp:taxon-name-part taxon-name-part-type="genus" reg="Chrysotus">Chrysotus</tp:taxon-name-part>
                <tp:taxon-name-part taxon-name-part-type="species" reg="parvulus">parvulus</tp:taxon-name-part>
              </tp:taxon-name><tp:taxon-authority>(Aldrich)</tp:taxon-authority><tp:nomenclature-citation-list><tp:nomenclature-citation><tp:taxon-name>
                    <tp:taxon-name-part taxon-name-part-type="genus" reg="Diaphorus">Diaphorus</tp:taxon-name-part> <tp:taxon-name-part taxon-name-part-type="species" reg="parvulus">parvulus</tp:taxon-name-part></tp:taxon-name><comment>Aldrich, 1896: 321.</comment></tp:nomenclature-citation><tp:nomenclature-citation><tp:taxon-name>
                    <tp:taxon-name-part taxon-name-part-type="genus" reg="Chrysotus">Chrysotus</tp:taxon-name-part> <tp:taxon-name-part taxon-name-part-type="species" reg="longipes">longipes</tp:taxon-name-part></tp:taxon-name><comment>Van Duzee, 1927: 1.</comment></tp:nomenclature-citation></tp:nomenclature-citation-list></tp:nomenclature><tp:treatment-sec sec-type="material" id="SECID0ETVGK"><title>Material examined.</title><p><bold>Dominica</bold>: 3 ♂, 23 January–17 February 1964, H. Robinson; 1 ♂, 1 ♀, St. Mark Parish, 4 km N Soufriere, 75 m, 17–19 March 2003, E. Bentson, G. Carner; 13 ♂, Cabrits National Park, East Cabrits Trail, 15.58564N, 61.47210W, Malaise, 30 May–7 June 2011, M.A. &amp; L.L. Ivie. <bold>Montserrat</bold>: 1 ♂, 3 ♀, Underwood Ghaut, canopy fogging at dawn, 23 May 2002, K. Marske &amp; J. Boatswain; 1 ♂, 1 ♀, Woodlands, Riverside House, 22 July 2005, yellow pan traps, V.G. Martinson; 1 ♂, 4 ♀, Bottomless Ghaut, 5 August 2005, yellow pan trap, V.G. Martinson; 6 ♂, 4 ♀, same as previous, 14 August 2005; 2 ♂, 4 ♀, Killiekranke, 3 August 2005, yellow pan trap, V.G. Martinson; 9 ♂, 1 ♀, Big River, 5 August 2005, yellow pan traps, V.G. Martinson; 4 ♂, 6 ♀, Bottomless Ghaut trail to Big River, 14 August 2005, yellow pan traps, V.G. Martinson; 1 ♂, Cassava Ghaut, 24 June 2005, yellow pan traps, V.G. Martinson; 2 ♂, 3 ♀, Fogarty Ghaut (Soldiers), <named-content xmlns:xlink="http://www.w3.org/1999/xlink" content-type="dwc:verbatimCoordinates" xlink:type="simple"><named-content content-type="geo-json" specific-use="{&#34;type&#34;:&#34;Point&#34;,&#34;coordinates&#34;:[-62.207333,16.773500]}" id="NCID0EAWGK" xlink:type="simple">16°46.41'N, 62°12.44'W</named-content></named-content>, 21 June 2017, J.B. Runyon; 2 ♂, 3 ♀, Jack Boy Hill (top), 480 m, <named-content xmlns:xlink="http://www.w3.org/1999/xlink" content-type="dwc:verbatimCoordinates" xlink:type="simple"><named-content content-type="geo-json" specific-use="{&#34;type&#34;:&#34;Point&#34;,&#34;coordinates&#34;:[-62.181433,16.763283]}" id="NCID0EIWGK" xlink:type="simple">16°45.797'N, 62°10.886'W</named-content></named-content>, 25 June 2017, J.B. Runyon; 1 ♀, Big River, 450 m, <named-content xmlns:xlink="http://www.w3.org/1999/xlink" content-type="dwc:verbatimCoordinates" xlink:type="simple"><named-content content-type="geo-json" specific-use="{&#34;type&#34;:&#34;Point&#34;,&#34;coordinates&#34;:[-62.186233,16.761500]}" id="NCID0EQWGK" xlink:type="simple">16°45.690'N, 62°11.174'W</named-content></named-content>, 28 June 2017, J.B. Runyon; 1 ♀, Bottomless Ghaut, 400 m, <named-content xmlns:xlink="http://www.w3.org/1999/xlink" content-type="dwc:verbatimCoordinates" xlink:type="simple"><named-content content-type="geo-json" specific-use="{&#34;type&#34;:&#34;Point&#34;,&#34;coordinates&#34;:[-62.191617,16.766567]}" id="NCID0EYWGK" xlink:type="simple">16°45.994'N, 62°11.497'W</named-content></named-content>, 28 June 2017, J.B. Runyon; 1 ♂, 1 ♀, Katy Hill (top), 730 m, <named-content xmlns:xlink="http://www.w3.org/1999/xlink" content-type="dwc:verbatimCoordinates" xlink:type="simple"><named-content content-type="geo-json" specific-use="{&#34;type&#34;:&#34;Point&#34;,&#34;coordinates&#34;:[-62.194100,16.762183]}" id="NCID0EAXGK" xlink:type="simple">16°45.731'N, 62°11.646'W</named-content></named-content>, 28 June 2017, J.B. Runyon; 1 ♂, ghaut above Montserrat Volcano Observatory, 330 m, <named-content xmlns:xlink="http://www.w3.org/1999/xlink" content-type="dwc:verbatimCoordinates" xlink:type="simple"><named-content content-type="geo-json" specific-use="{&#34;type&#34;:&#34;Point&#34;,&#34;coordinates&#34;:[-62.208117,16.752167]}" id="NCID0EIXGK" xlink:type="simple">16°45.130'N, 62°12.487'W</named-content></named-content>, 27 June 2017, J.B. Runyon (<named-content xmlns:xlink="http://www.w3.org/1999/xlink" content-type="dwc:institutional_code" xlink:type="simple">MTEC</named-content>, <named-content xmlns:xlink="http://www.w3.org/1999/xlink" content-type="dwc:institutional_code" xlink:type="simple">USNM</named-content>).</p></tp:treatment-sec><tp:treatment-sec sec-type="distribution" id="SECID0EXXGK"><title>Distribution.</title><p>Lesser Antilles and Puerto Rico.</p></tp:treatment-sec><tp:treatment-sec sec-type="remarks" id="SECID0E3XGK"><title>Remarks.</title><p>This species was moved from <italic><tp:taxon-name><tp:taxon-name-part taxon-name-part-type="genus" reg="Diaphorus">Diaphorus</tp:taxon-name-part></tp:taxon-name></italic> to <italic><tp:taxon-name><tp:taxon-name-part taxon-name-part-type="genus" reg="Chrysotus">Chrysotus</tp:taxon-name-part></tp:taxon-name></italic> by <xref ref-type="bibr" rid="B4">Becker (1922</xref>, page 170), an act that has gone largely unnoticed. Becker’s move was correct because this species does not fit in the current definition of the genus <italic><tp:taxon-name><tp:taxon-name-part taxon-name-part-type="genus" reg="Diaphorus">Diaphorus</tp:taxon-name-part></tp:taxon-name></italic> (see Remarks for <italic><tp:taxon-name><tp:taxon-name-part taxon-name-part-type="genus" reg="Chrysotus">C.</tp:taxon-name-part> <tp:taxon-name-part taxon-name-part-type="species" reg="interfrons">interfrons</tp:taxon-name-part></tp:taxon-name></italic> sp. nov.). In particular it lacks setae on the upper proepisternum, black calypteral setae, a completely bare tergite 6, and four to eight long strong setae on sternite 8. The species fits in the broadly defined <italic><tp:taxon-name><tp:taxon-name-part taxon-name-part-type="genus" reg="Chrysotus">Chrysotus</tp:taxon-name-part></tp:taxon-name></italic> following <xref ref-type="bibr" rid="B57">Pollet et al. (2004)</xref>, which is likely paraphyletic and might need subdivision as diaphorine phylogeny is elucidated (<xref ref-type="bibr" rid="B20">Capellari and Amorim 2010</xref>). This necessitates a new replacement name for the Nearctic <italic><tp:taxon-name><tp:taxon-name-part taxon-name-part-type="genus" reg="Chysotus">Chysotus</tp:taxon-name-part> <tp:taxon-name-part taxon-name-part-type="species" reg="parvulus">parvulus</tp:taxon-name-part></tp:taxon-name></italic> Van Duzee, 1924, as:</p></tp:treatment-sec><ref-list><ref id="B4"><mixed-citation xmlns:xlink="http://www.w3.org/1999/xlink" xlink:type="simple"><person-group><name name-style="western"><surname>Becker</surname><given-names>T</given-names></name></person-group> (<year>1922</year>) Dipterologische Studien, <tp:taxon-name><tp:taxon-name-part taxon-name-part-type="family">Dolichopodidae</tp:taxon-name-part></tp:taxon-name>. B. Nearktische und Neotropische Region. Abhandlungen der Zoologisch-Botanischen Gesellschaft in Wein (1921) 13(1): 1–394. <ext-link xlink:type="simple" ext-link-type="doi" xlink:href="10.5962/bhl.title.9607">https://doi.org/10.5962/bhl.title.9607</ext-link></mixed-citation></ref><ref id="B57"><mixed-citation xmlns:xlink="http://www.w3.org/1999/xlink" xlink:type="simple"><person-group><name name-style="western"><surname>Pollet</surname><given-names>MA</given-names></name><name name-style="western"><surname>Brooks</surname><given-names>SE</given-names></name><name name-style="western"><surname>Cumming</surname><given-names>JM</given-names></name></person-group> (<year>2004</year>) <article-title>Catalog of the <tp:taxon-name><tp:taxon-name-part taxon-name-part-type="family">Dolichopodidae</tp:taxon-name-part></tp:taxon-name> (<tp:taxon-name><tp:taxon-name-part taxon-name-part-type="order">Diptera</tp:taxon-name-part></tp:taxon-name>) of America north of Mexico.</article-title><source>Bulletin of the American Museum of Natural History</source><volume>283</volume>: <fpage>1</fpage>–<lpage>114</lpage>. <ext-link xlink:type="simple" ext-link-type="doi" xlink:href="10.1206/0003-0090(2004)283%3C0001:COTDDO%3E2.0.CO;2">https://doi.org/10.1206/0003-0090(2004)283&lt;0001:COTDDO&gt;2.0.CO;2</ext-link></mixed-citation></ref><ref id="B20"><mixed-citation xmlns:xlink="http://www.w3.org/1999/xlink" xlink:type="simple"><person-group><name name-style="western"><surname>Capellari</surname><given-names>RS</given-names></name><name name-style="western"><surname>Amorim</surname><given-names>DS</given-names></name></person-group> (<year>2010</year>) <article-title>Re-description and new combination of five New World species of <italic><tp:taxon-name><tp:taxon-name-part taxon-name-part-type="genus">Chrysotus</tp:taxon-name-part></tp:taxon-name></italic> Meigen, with comments on the Neotropical genus <italic><tp:taxon-name><tp:taxon-name-part taxon-name-part-type="genus">Lyroneurus</tp:taxon-name-part></tp:taxon-name></italic> Loew (<tp:taxon-name><tp:taxon-name-part taxon-name-part-type="order">Diptera</tp:taxon-name-part></tp:taxon-name>: <tp:taxon-name><tp:taxon-name-part taxon-name-part-type="family">Dolichopodidae</tp:taxon-name-part></tp:taxon-name>).</article-title><source>Zootaxa</source><volume>2520</volume>: <fpage>49</fpage>–<lpage>65</lpage>. <ext-link xlink:type="simple" ext-link-type="doi" xlink:href="10.11646/zootaxa.2520.1.2">https://doi.org/10.11646/zootaxa.2520.1.2</ext-link></mixed-citation></ref></ref-list></tp:taxon-treatment>
