# Supplementary material for: The Dolichopodidae (Diptera) of Montserrat, West Indies
Source: Zookeys. 2020 Sep 9;966:57–151. doi: 10.3897/zookeys.966.55192 (PMC7494662; doi:10.3897/zookeys.966.55192)
Supplement: XML Treatment for Chrysotus spectabilis [file zookeys.966.55192-treatment51.xml]

<!DOCTYPE tp:taxon-treatment
  PUBLIC "-//TaxonX//DTD Taxonomic Treatment Publishing DTD v0 20100105//EN" "tax-treatment-NSO.dtd">
<tp:taxon-treatment xmlns:tp="http://www.plazi.org/taxpub"><tp:treatment-meta><kwd-group><label>Taxon classification</label><kwd><named-content xmlns:xlink="http://www.w3.org/1999/xlink" content-type="kingdom">Animalia</named-content></kwd><kwd><named-content xmlns:xlink="http://www.w3.org/1999/xlink" content-type="order">Diptera</named-content></kwd><kwd><named-content xmlns:xlink="http://www.w3.org/1999/xlink" content-type="family">Dolichopodidae</named-content></kwd></kwd-group><mixed-citation publication-type="journal"><person-group><name><surname>Runyon</surname><given-names>Justin B.</given-names></name></person-group><article-title>The <tp:taxon-name><tp:taxon-name-part taxon-name-part-type="family">Dolichopodidae</tp:taxon-name-part></tp:taxon-name> (<tp:taxon-name><tp:taxon-name-part taxon-name-part-type="order">Diptera</tp:taxon-name-part></tp:taxon-name>) of Montserrat, West Indies</article-title><source>Zookeys</source><day>09</day><month>9</month><year>2020</year><volume>966</volume><fpage>57</fpage><lpage>151</lpage><pub-id pub-id-type="doi">10.3897/zookeys.966.55192</pub-id></mixed-citation></tp:treatment-meta><tp:nomenclature><tp:taxon-name><object-id xmlns:xlink="http://www.w3.org/1999/xlink" content-type="arpha" xlink:type="simple">BAE1640B-52CF-5ABF-B864-6334E8BDCDF4</object-id>
                <tp:taxon-name-part taxon-name-part-type="genus" reg="Chrysotus">Chrysotus</tp:taxon-name-part>
                <tp:taxon-name-part taxon-name-part-type="species" reg="spectabilis">spectabilis</tp:taxon-name-part>
              </tp:taxon-name><tp:taxon-authority>(Loew)</tp:taxon-authority><tp:nomenclature-citation-list><tp:nomenclature-citation><tp:taxon-name>
                    <tp:taxon-name-part taxon-name-part-type="genus" reg="Diaphorus">Diaphorus</tp:taxon-name-part> <tp:taxon-name-part taxon-name-part-type="species" reg="spectabilis">spectabilis</tp:taxon-name-part></tp:taxon-name><comment>Loew, 1861: 57.</comment></tp:nomenclature-citation><tp:nomenclature-citation><tp:taxon-name>
                    <tp:taxon-name-part taxon-name-part-type="genus" reg="Diaphorus">Diaphorus</tp:taxon-name-part> <tp:taxon-name-part taxon-name-part-type="species" reg="exunguis">exunguis</tp:taxon-name-part></tp:taxon-name><comment>Thomson, 1869: 506.</comment></tp:nomenclature-citation><tp:nomenclature-citation><tp:taxon-name>
                    <tp:taxon-name-part taxon-name-part-type="genus" reg="Diaphorus">Diaphorus</tp:taxon-name-part> <tp:taxon-name-part taxon-name-part-type="species" reg="approximatus">approximatus</tp:taxon-name-part></tp:taxon-name><comment>Aldrich, 1896: 321.</comment></tp:nomenclature-citation><tp:nomenclature-citation><tp:taxon-name>
                    <tp:taxon-name-part taxon-name-part-type="genus" reg="Dubious">Dubious</tp:taxon-name-part> <tp:taxon-name-part taxon-name-part-type="species" reg="spectabilis">spectabilis</tp:taxon-name-part></tp:taxon-name><comment>(Loew) [unwarranted combination by <xref ref-type="bibr" rid="B92">Wei 2012</xref>: 611].</comment></tp:nomenclature-citation></tp:nomenclature-citation-list></tp:nomenclature><tp:treatment-sec sec-type="material" id="SECID0ETEHK"><title>Material examined.</title><p><bold>Dominica</bold>: 10 ♂, 1 ♀, Springfield Estate, yellow pans, 1–3 June 2011, M.A. &amp; L.L. Ivie. <bold>Montserrat</bold>: 22 ♂, 24 ♀, Woodlands, Riverside House, 10–12 January 2002, Malaise trap, Ivie, Marske &amp; Puliafico; 1 ♂, same as previous, 5–7 January 2002; 3 ♂, Hope Ghaut, 8–10 January 2002, yellow pan traps, K.A. Marske; 5 ♂, Cassava Ghaut, Beattie House, 14–21 January 2002, Malaise trap, A. Krakower; 1 ♂, same as previous, 5–15 February 2002; 1 ♂, same as previous, 23 March–8 April 2002; 1 ♂, same as previous, 8–17 April 2002; 1 ♂, same as previous, 17 April–01 May 2002; 3 ♂, 1 ♀, same as previous, 13–14 January 2002, blacklight, M.A. Ivie &amp; K.A. Marske; 1 ♂, same as previous, canopy fogging at dawn, 21 May 2002, K. Marske &amp; J. Boatswain; 3 ♂, same as previous, 24 June 2005, yellow pan traps, V.G. Martinson; 1 ♂, Big River, 5 August 2005, yellow pan traps, V.G. Martinson; 2 ♂, Bottomless Ghaut, 5 August 2005, yellow pan traps, V.G. Martinson; 3 ♂, 1 ♀, Jack Boy Hill, 28 July 2005, yellow pan traps, V.G. Martinson; 2 ♂, Cedar Ghaut, 4 August 2005, yellow pan traps, V.G. Martinson (<named-content xmlns:xlink="http://www.w3.org/1999/xlink" content-type="dwc:institutional_code" xlink:type="simple">MTEC</named-content>, <named-content xmlns:xlink="http://www.w3.org/1999/xlink" content-type="dwc:institutional_code" xlink:type="simple">USNM</named-content>).</p></tp:treatment-sec><tp:treatment-sec sec-type="distribution" id="SECID0EHFHK"><title>Distribution.</title><p>Eastern North America south to Argentina.</p></tp:treatment-sec><tp:treatment-sec sec-type="remarks" id="SECID0EMFHK"><title>Remarks.</title><p><xref ref-type="bibr" rid="B20">Capellari and Amorim (2010)</xref> re-described and illustrated this species. <xref ref-type="bibr" rid="B92">Wei (2012)</xref> proposed placement of <italic><tp:taxon-name><tp:taxon-name-part taxon-name-part-type="genus" reg="Chrysotus">C.</tp:taxon-name-part> <tp:taxon-name-part taxon-name-part-type="species" reg="spectabilis">spectabilis</tp:taxon-name-part></tp:taxon-name></italic> in the new genus <italic><tp:taxon-name><tp:taxon-name-part taxon-name-part-type="genus" reg="Dubius">Dubius</tp:taxon-name-part></tp:taxon-name></italic> Wei, but I concur with Capellari and Amorim (2014) that this is unjustified.</p></tp:treatment-sec><ref-list><ref id="B92"><mixed-citation xmlns:xlink="http://www.w3.org/1999/xlink" xlink:type="simple"><person-group><name name-style="western"><surname>Wei</surname><given-names>L</given-names></name></person-group> (<year>2012</year>) <article-title>The evolutionary significance on fr/fa ratio of <italic><tp:taxon-name><tp:taxon-name-part taxon-name-part-type="genus">Chrysotus</tp:taxon-name-part></tp:taxon-name></italic> Meigen (<tp:taxon-name><tp:taxon-name-part taxon-name-part-type="order">Diptera</tp:taxon-name-part></tp:taxon-name>, <tp:taxon-name><tp:taxon-name-part taxon-name-part-type="family">Dolichopodidae</tp:taxon-name-part></tp:taxon-name>, <tp:taxon-name><tp:taxon-name-part taxon-name-part-type="subfamily">Diaphorinae</tp:taxon-name-part></tp:taxon-name>), with descriptions of one new genus and five new species.</article-title><source>Acta Zootaxonomica Sinica</source><volume>37</volume>: <fpage>611</fpage>–<lpage>622</lpage>.</mixed-citation></ref><ref id="B20"><mixed-citation xmlns:xlink="http://www.w3.org/1999/xlink" xlink:type="simple"><person-group><name name-style="western"><surname>Capellari</surname><given-names>RS</given-names></name><name name-style="western"><surname>Amorim</surname><given-names>DS</given-names></name></person-group> (<year>2010</year>) <article-title>Re-description and new combination of five New World species of <italic><tp:taxon-name><tp:taxon-name-part taxon-name-part-type="genus">Chrysotus</tp:taxon-name-part></tp:taxon-name></italic> Meigen, with comments on the Neotropical genus <italic><tp:taxon-name><tp:taxon-name-part taxon-name-part-type="genus">Lyroneurus</tp:taxon-name-part></tp:taxon-name></italic> Loew (<tp:taxon-name><tp:taxon-name-part taxon-name-part-type="order">Diptera</tp:taxon-name-part></tp:taxon-name>: <tp:taxon-name><tp:taxon-name-part taxon-name-part-type="family">Dolichopodidae</tp:taxon-name-part></tp:taxon-name>).</article-title><source>Zootaxa</source><volume>2520</volume>: <fpage>49</fpage>–<lpage>65</lpage>. <ext-link xlink:type="simple" ext-link-type="doi" xlink:href="10.11646/zootaxa.2520.1.2">https://doi.org/10.11646/zootaxa.2520.1.2</ext-link></mixed-citation></ref></ref-list></tp:taxon-treatment>
