# Supplementary material for: The Dolichopodidae (Diptera) of Montserrat, West Indies
Source: Zookeys. 2020 Sep 9;966:57–151. doi: 10.3897/zookeys.966.55192 (PMC7494662; doi:10.3897/zookeys.966.55192)
Supplement: XML Treatment for Diaphorus robinsoni [file zookeys.966.55192-treatment55.xml]

<!DOCTYPE tp:taxon-treatment
  PUBLIC "-//TaxonX//DTD Taxonomic Treatment Publishing DTD v0 20100105//EN" "tax-treatment-NSO.dtd">
<tp:taxon-treatment xmlns:tp="http://www.plazi.org/taxpub"><tp:treatment-meta><kwd-group><label>Taxon classification</label><kwd><named-content xmlns:xlink="http://www.w3.org/1999/xlink" content-type="kingdom">Animalia</named-content></kwd><kwd><named-content xmlns:xlink="http://www.w3.org/1999/xlink" content-type="order">Diptera</named-content></kwd><kwd><named-content xmlns:xlink="http://www.w3.org/1999/xlink" content-type="family">Dolichopodidae</named-content></kwd></kwd-group><mixed-citation publication-type="journal"><person-group><name><surname>Runyon</surname><given-names>Justin B.</given-names></name></person-group><article-title>The <tp:taxon-name><tp:taxon-name-part taxon-name-part-type="family">Dolichopodidae</tp:taxon-name-part></tp:taxon-name> (<tp:taxon-name><tp:taxon-name-part taxon-name-part-type="order">Diptera</tp:taxon-name-part></tp:taxon-name>) of Montserrat, West Indies</article-title><source>Zookeys</source><day>09</day><month>9</month><year>2020</year><volume>966</volume><fpage>57</fpage><lpage>151</lpage><pub-id pub-id-type="doi">10.3897/zookeys.966.55192</pub-id></mixed-citation></tp:treatment-meta><tp:nomenclature><tp:taxon-name><object-id xmlns:xlink="http://www.w3.org/1999/xlink" content-type="arpha" xlink:type="simple">0EBCE809-1AF8-57EB-9DCC-F671EE5E4AB0</object-id>
                <tp:taxon-name-part taxon-name-part-type="genus" reg="Diaphorus">Diaphorus</tp:taxon-name-part>
                <tp:taxon-name-part taxon-name-part-type="species" reg="robinsoni">robinsoni</tp:taxon-name-part>
                <object-id xmlns:xlink="http://www.w3.org/1999/xlink" content-type="zoobank" xlink:type="simple">http://zoobank.org/AFBA73D2-A8AE-4402-AD99-583A54E4A27D</object-id>
              </tp:taxon-name><tp:taxon-authority>sp. nov .</tp:taxon-authority><xref ref-type="fig" rid="F30">Figs 30</xref><xref ref-type="fig" rid="F31">, 31</xref></tp:nomenclature><tp:treatment-sec sec-type="type material" id="SECID0ECTHK"><title>Type material.</title><p><bold><italic>Holotype</italic></bold>, ♂ labelled: “DOMINICA: St. John Par./ Cabrits N.P. (malaise)/ East Cabrits Trail/ <named-content xmlns:xlink="http://www.w3.org/1999/xlink" content-type="dwc:verbatimCoordinates" xlink:type="simple"><named-content content-type="geo-json" specific-use="{&#34;type&#34;:&#34;Point&#34;,&#34;coordinates&#34;:[-61.472100,15.585640]}" id="NCID0EWTHK" xlink:type="simple">15.58564N, 61.47210W</named-content></named-content>/ 30MAY–07JUNE 2011/ M.A. &amp; L.L. Ivie”; “HOLOTYPE/ ♂ <italic>Diaphorus</italic>/ <italic>robinsoni</italic>/ Runyon [red label]” (<named-content xmlns:xlink="http://www.w3.org/1999/xlink" content-type="dwc:institutional_code" xlink:type="simple">USNM</named-content>, type number <ext-link xmlns:xlink="http://www.w3.org/1999/xlink" ext-link-type="uri" xlink:href="http://hol.osu.edu/spmInfo.html?id=USNMENT01350616" xlink:type="simple">USNMENT01350616</ext-link>). <bold><italic>Paratypes</italic>: Dominica</bold>: 3 ♂, 2 ♀, Clarke Hall, 2–21 March 1964, H. Robinson. <bold>Montserrat</bold>: 1 ♂, Cassava Ghaut, 877 ft, canopy fogging at dawn, 21 May 2002, K. Marske &amp; J. Boatswain; 1 ♂, Hope Ghaut, 300 m, <named-content xmlns:xlink="http://www.w3.org/1999/xlink" content-type="dwc:verbatimCoordinates" xlink:type="simple"><named-content content-type="geo-json" specific-use="{&#34;type&#34;:&#34;Point&#34;,&#34;coordinates&#34;:[-62.211583,16.751800]}" id="NCID0E1UHK" xlink:type="simple">16°45.108'N, 62°12.695'W</named-content></named-content>, 20 June 2017, J.B. Runyon (<named-content xmlns:xlink="http://www.w3.org/1999/xlink" content-type="dwc:institutional_code" xlink:type="simple">MTEC</named-content>).</p><p><bold>Description</bold> (adapted from <xref ref-type="bibr" rid="B67">Robinson (1975)</xref>, as <italic><tp:taxon-name><tp:taxon-name-part taxon-name-part-type="genus" reg="Diaphorus">Diaphorus</tp:taxon-name-part> <tp:taxon-name-part taxon-name-part-type="species" reg="mundus">mundus</tp:taxon-name-part></tp:taxon-name></italic>). <bold>Male</bold> (Fig. <xref ref-type="fig" rid="F30">30</xref>). Body length 2.8–3.3 mm, wing length 2.7–3.1 × width 1.2–1.5 mm. <bold><italic>Head</italic></bold>: Eyes broadly contiguous above antenna, with ommatidia distinctly enlarged on dorsal half. Face distinctly recessed, as high as wide, metallic bluish with slight whitish pruinosity that is densest and brownish along eyes. Frons reduced to a narrow triangle immediately above antennae, covered with dense brown pruinosity. Palpus yellow with black setae, with one distinct large black seta at apex. Proboscis brown. Antenna brown; first flagellomere slightly yellowish basally, rather truncate, ca. 1.5 × as high as long, with small whitish hairs. Arista-like stylus apical, inserted at dorsal corner. Lower postocular setae multiseriate, white. <bold><italic>Thorax</italic></bold>: Scutum and scutellum bright metallic green with some violet reflections and slight yellowish pruinosity; 5–7 pairs of black biseriate acrostichal setae; five pairs of black dorsocentral setae; scutellum with one pair of large marginal setae and one pair of small lateral setae. Pleuron slightly bluish with denser grayish yellow pruinosity; upper proepisternum with two small brownish setae, lower proepisternum with distinct black seta above coxa I. <bold><italic>Legs</italic></bold>: Yellow except base of coxa I and all of coxae II and III brown. Hairs and setae black. Coxa I with small black setae on anterior surface and three or four large black setae spaced along distal two-thirds of lateral edge; coxa II with rather long, rather dense setae anteriorly and three larger <abbrev xmlns:xlink="http://www.w3.org/1999/xlink" xlink:title="anterodorsal(ly)" id="ABBRID0EGWHK" xlink:type="simple">ad</abbrev> setae; coxa III with large <abbrev xmlns:xlink="http://www.w3.org/1999/xlink" xlink:title="anterodorsal(ly)" id="ABBRID0EKWHK" xlink:type="simple">ad</abbrev> seta near base. Femur I with row of <abbrev xmlns:xlink="http://www.w3.org/1999/xlink" xlink:title="posteroventral(ly)" id="ABBRID0EOWHK" xlink:type="simple">pv</abbrev> setae, basal-most seta in this series larger and erect, others progressively longer on distal two-thirds, with row of shorter <abbrev xmlns:xlink="http://www.w3.org/1999/xlink" xlink:title="anteroventral(ly)" id="ABBRID0ESWHK" xlink:type="simple">av</abbrev> setae on basal two-thirds; femur II with both <abbrev xmlns:xlink="http://www.w3.org/1999/xlink" xlink:title="anteroventral(ly)" id="ABBRID0EWWHK" xlink:type="simple">av</abbrev> and <abbrev xmlns:xlink="http://www.w3.org/1999/xlink" xlink:title="posteroventral(ly)" id="ABBRID0E1WHK" xlink:type="simple">pv</abbrev> rows of short setae, <abbrev xmlns:xlink="http://www.w3.org/1999/xlink" xlink:title="posteroventral(ly)" id="ABBRID0E5WHK" xlink:type="simple">pv</abbrev> series more distinct; femur III with longer erect setae in four ventral rows, one <abbrev xmlns:xlink="http://www.w3.org/1999/xlink" xlink:title="anteroventral(ly)" id="ABBRID0ECXHK" xlink:type="simple">av</abbrev> and one <abbrev xmlns:xlink="http://www.w3.org/1999/xlink" xlink:title="posteroventral(ly)" id="ABBRID0EGXHK" xlink:type="simple">pv</abbrev> seta near base stronger. Tibia I with only very small <abbrev xmlns:xlink="http://www.w3.org/1999/xlink" xlink:title="anterodorsal(ly)" id="ABBRID0EKXHK" xlink:type="simple">ad</abbrev> seta near 1/5; tibia II with rather large <abbrev xmlns:xlink="http://www.w3.org/1999/xlink" xlink:title="anterodorsal(ly)" id="ABBRID0EOXHK" xlink:type="simple">ad</abbrev> seta near 1/5 and smaller <abbrev xmlns:xlink="http://www.w3.org/1999/xlink" xlink:title="anterodorsal(ly)" id="ABBRID0ESXHK" xlink:type="simple">ad</abbrev> seta near 1/2, small <abbrev xmlns:xlink="http://www.w3.org/1999/xlink" xlink:title="posterodorsal(ly)" id="ABBRID0EWXHK" xlink:type="simple">pd</abbrev> seta near 1/5 and 1/2, distinct ventral seta near 3/4, four apical setae; tibia III with small <abbrev xmlns:xlink="http://www.w3.org/1999/xlink" xlink:title="anterodorsal(ly)" id="ABBRID0E1XHK" xlink:type="simple">ad</abbrev> seta near 1/5, larger <abbrev xmlns:xlink="http://www.w3.org/1999/xlink" xlink:title="posterodorsal(ly)" id="ABBRID0E5XHK" xlink:type="simple">pd</abbrev> seta near 1/5, 2/5, 3/5, and 4/5, four apical setae. Pulvilli much enlarged on leg I, moderately enlarged on leg II, and scarcely enlarged on leg III. Tarsal claws absent on legs I and II. Ratios of tibia:tarsomeres: leg I: 40–24–8–6–4–6; leg II: 48–28–12–8–4–3; leg III: 64–18–16–12–8–5. <bold><italic>Wing</italic></bold>: Hyaline, oval, broad at base with well-developed anal lobe. Veins yellow-brown. R<sub>1</sub> reaching 2/5 of wing length. R<sub>2+3</sub> very slightly flexed, very slightly diverging from R<sub>4+5</sub>. M<sub>1</sub> nearly straight and nearly parallel with R<sub>4+5</sub> beyond crossvein. Crossvein dm-cu ca. two-thirds as long as last part of CuA<sub>1</sub>. Calypter yellow-brown with black setae. Halter knob yellow. <bold><italic>Abdomen</italic></bold>: Wholly metallic green with strong coppery reflections. Hairs and setae black with some pale hairs on sternites; marginal setae of tergites and those laterally on tergite II 2–3 × as long as background setae. Tergite VI bare. Sternite VIII with four large, stout black setae projecting posteriorly from tip of preabdomen. Hypopygium (Fig. <xref ref-type="fig" rid="F31">31</xref>) small, dark brown, mostly concealed in ventral notch at tip of abdomen. Hypopygial foramen left basolateral, placed near dorsal edge of epandrium. Epandrium dark brown, with rather large finger-like ventroapical lobe bearing one large and one small seta at apex. Ventral lobe of surstylus elongate, rather sigmoid, with ca. six very small socketed setae near apex. Doral lobe of surstylus rather broadly rounded and with three setae. Cercus brown, small, bilobed with each lobe covered in minute hairs and bearing three or four brown setae. Phallus strongly arched, apex round and very slightly flared with several minute inward-facing teeth along lateral margin near apex. Hypandrial arms present, symmetrical, but not external to epandrium. Postgonites bilobed apically, ventral lobe large and hook-shaped, dorsal lobe smaller with pointed lobe immediately ventral to cercus.</p><p><bold>Female.</bold> Body length 3.1 mm, wing length 3.1 × width 1.4 mm. Similar to male, but face 1.5 × as wide as high; clypeus distinct, forming lower two-fifths of face; front as wide as face with straight sides; face and front bluish with violet reflections; palpus broader, brownish, with apical setae distinct; femora without longer ventral setae; tibia II with small additional <abbrev xmlns:xlink="http://www.w3.org/1999/xlink" xlink:title="anterodorsal(ly)" id="ABBRID0E3YHK" xlink:type="simple">ad</abbrev> seta near base, second small ventral seta near 1/3, sometimes with an additional <abbrev xmlns:xlink="http://www.w3.org/1999/xlink" xlink:title="anteroventral(ly)" id="ABBRID0EAZHK" xlink:type="simple">av</abbrev> or <abbrev xmlns:xlink="http://www.w3.org/1999/xlink" xlink:title="posterodorsal(ly)" id="ABBRID0EEZHK" xlink:type="simple">pd</abbrev> seta.</p></tp:treatment-sec><tp:treatment-sec sec-type="etymology" id="SECID0EIZHK"><title>Etymology.</title><p>This species is named for Harold Robinson who collected and treated this species (as <italic><tp:taxon-name><tp:taxon-name-part taxon-name-part-type="genus" reg="Diaphorus">D.</tp:taxon-name-part> <tp:taxon-name-part taxon-name-part-type="species" reg="mundus">mundus</tp:taxon-name-part></tp:taxon-name></italic> Loew) on Dominica.</p></tp:treatment-sec><tp:treatment-sec sec-type="distribution" id="SECID0EZZHK"><title>Distribution.</title><p>Dominica, Montserrat.</p></tp:treatment-sec><tp:treatment-sec sec-type="remarks" id="SECID0E5ZHK"><title>Remarks.</title><p><xref ref-type="bibr" rid="B67">Robinson (1975)</xref> interpreted this species as <italic><tp:taxon-name><tp:taxon-name-part taxon-name-part-type="genus" reg="Diaphorus">Diaphorus</tp:taxon-name-part> <tp:taxon-name-part taxon-name-part-type="species" reg="mundus">mundus</tp:taxon-name-part></tp:taxon-name></italic> Loew which was transferred to the genus <italic><tp:taxon-name><tp:taxon-name-part taxon-name-part-type="genus" reg="Chrysotus">Chrysotus</tp:taxon-name-part></tp:taxon-name></italic> by <xref ref-type="bibr" rid="B57">Pollet et al. (2004)</xref> because it does not fit the definition of <italic><tp:taxon-name><tp:taxon-name-part taxon-name-part-type="genus" reg="Diaphorus">Diaphorus</tp:taxon-name-part></tp:taxon-name></italic> proposed by <xref ref-type="bibr" rid="B68">Robinson and Vockeroth (1981)</xref>. <italic><tp:taxon-name><tp:taxon-name-part taxon-name-part-type="genus" reg="Chrysotus">Chrysotus</tp:taxon-name-part> <tp:taxon-name-part taxon-name-part-type="species" reg="mundus">mundus</tp:taxon-name-part></tp:taxon-name></italic> actually belongs to the group containing <italic><tp:taxon-name><tp:taxon-name-part taxon-name-part-type="genus" reg="Chrysotus">C.</tp:taxon-name-part> <tp:taxon-name-part taxon-name-part-type="species" reg="interfrons">interfrons</tp:taxon-name-part></tp:taxon-name></italic> sp. nov. and <italic><tp:taxon-name><tp:taxon-name-part taxon-name-part-type="genus" reg="Chrysotus">C.</tp:taxon-name-part> <tp:taxon-name-part taxon-name-part-type="species" reg="parvulus">parvulus</tp:taxon-name-part></tp:taxon-name></italic>. <italic><tp:taxon-name><tp:taxon-name-part taxon-name-part-type="genus" reg="Diaphorus">Diaphorus</tp:taxon-name-part> <tp:taxon-name-part taxon-name-part-type="species" reg="robinsoni">robinsoni</tp:taxon-name-part></tp:taxon-name></italic> sp. nov. is a true <italic><tp:taxon-name><tp:taxon-name-part taxon-name-part-type="genus" reg="Diaphorus">Diaphorus</tp:taxon-name-part></tp:taxon-name></italic> and is most similar to <italic><tp:taxon-name><tp:taxon-name-part taxon-name-part-type="genus" reg="Diaphorus">D.</tp:taxon-name-part> <tp:taxon-name-part taxon-name-part-type="species" reg="amazonicus">amazonicus</tp:taxon-name-part></tp:taxon-name></italic> Parent (Brazil) but this species has tergites 2–3 yellow laterally (wholly green in <italic><tp:taxon-name><tp:taxon-name-part taxon-name-part-type="genus" reg="Diaphorus">D.</tp:taxon-name-part> <tp:taxon-name-part taxon-name-part-type="species" reg="robinsoni">robinsoni</tp:taxon-name-part></tp:taxon-name></italic>) and <italic><tp:taxon-name><tp:taxon-name-part taxon-name-part-type="genus" reg="Diaphorus">Diaphorus</tp:taxon-name-part> <tp:taxon-name-part taxon-name-part-type="species" reg="subsejunctus">subsejunctus</tp:taxon-name-part></tp:taxon-name></italic> Loew (Cuba) which has the eyes not meeting above antenna and pale calypteral setae (and thus might not be a true <italic><tp:taxon-name><tp:taxon-name-part taxon-name-part-type="genus" reg="Diaphorus">Diaphorus</tp:taxon-name-part></tp:taxon-name></italic>).</p><fig id="F30" position="float" orientation="portrait"><object-id xmlns:xlink="http://www.w3.org/1999/xlink" content-type="doi" xlink:type="simple">10.3897/zookeys.966.55192.figure30</object-id><object-id xmlns:xlink="http://www.w3.org/1999/xlink" content-type="arpha" xlink:type="simple">CDE67DEB-FB60-54DC-B3B0-B5B48BFCEDE1</object-id><label>Figure 30.</label><caption><p><italic><tp:taxon-name><tp:taxon-name-part taxon-name-part-type="genus" reg="Diaphorus">Diaphorus</tp:taxon-name-part> <tp:taxon-name-part taxon-name-part-type="species" reg="robinsoni">robinsoni</tp:taxon-name-part></tp:taxon-name></italic> sp. nov. habitus of holotype male, left lateral. Scale bar: 1.0 mm.</p></caption><graphic xmlns:xlink="http://www.w3.org/1999/xlink" xlink:href="zookeys-966-057-g030.jpg" id="oo_450954.jpg" position="float" orientation="portrait" xlink:type="simple"><uri content-type="original_file" xlink:type="simple">https://binary.pensoft.net/fig/450954</uri></graphic></fig><fig id="F31" position="float" orientation="portrait"><object-id xmlns:xlink="http://www.w3.org/1999/xlink" content-type="doi" xlink:type="simple">10.3897/zookeys.966.55192.figure31</object-id><object-id xmlns:xlink="http://www.w3.org/1999/xlink" content-type="arpha" xlink:type="simple">16DEF979-4FF0-558B-AC1F-35C1A11C3B63</object-id><label>Figure 31.</label><caption><p><italic><tp:taxon-name><tp:taxon-name-part taxon-name-part-type="genus" reg="Diaphorus">Diaphorus</tp:taxon-name-part> <tp:taxon-name-part taxon-name-part-type="species" reg="robinsoni">robinsoni</tp:taxon-name-part></tp:taxon-name></italic> sp. nov. male terminalia, left lateral. Abbreviations: d sur-dorsal lobe of surstylus; epand-epandrium; ep lobe-epandrial lobe; hypand arm-hypandrial arm; pgon-postgonite; v sur-ventral lobe of surstylus. Scale bar: 0.25 mm.</p></caption><graphic xmlns:xlink="http://www.w3.org/1999/xlink" xlink:href="zookeys-966-057-g031.jpg" id="oo_450955.jpg" position="float" orientation="portrait" xlink:type="simple"><uri content-type="original_file" xlink:type="simple">https://binary.pensoft.net/fig/450955</uri></graphic></fig></tp:treatment-sec><ref-list><ref id="B67"><mixed-citation xmlns:xlink="http://www.w3.org/1999/xlink" xlink:type="simple"><person-group><name name-style="western"><surname>Robinson</surname><given-names>H</given-names></name></person-group> (<year>1975</year>) <article-title>Bredin-Archbold-Smithsonian Biological Survey of Dominica, the family <tp:taxon-name><tp:taxon-name-part taxon-name-part-type="family">Dolichopodidae</tp:taxon-name-part></tp:taxon-name> with some related Antillean and Panamanian species (<tp:taxon-name><tp:taxon-name-part taxon-name-part-type="order">Diptera</tp:taxon-name-part></tp:taxon-name>).</article-title><source>Smithsonian Contributions to Zoology</source><volume>185</volume>: <fpage>1</fpage>–<lpage>141</lpage>. <ext-link xlink:type="simple" ext-link-type="doi" xlink:href="10.5479/si.00810282.185">https://doi.org/10.5479/si.00810282.185</ext-link></mixed-citation></ref><ref id="B57"><mixed-citation xmlns:xlink="http://www.w3.org/1999/xlink" xlink:type="simple"><person-group><name name-style="western"><surname>Pollet</surname><given-names>MA</given-names></name><name name-style="western"><surname>Brooks</surname><given-names>SE</given-names></name><name name-style="western"><surname>Cumming</surname><given-names>JM</given-names></name></person-group> (<year>2004</year>) <article-title>Catalog of the <tp:taxon-name><tp:taxon-name-part taxon-name-part-type="family">Dolichopodidae</tp:taxon-name-part></tp:taxon-name> (<tp:taxon-name><tp:taxon-name-part taxon-name-part-type="order">Diptera</tp:taxon-name-part></tp:taxon-name>) of America north of Mexico.</article-title><source>Bulletin of the American Museum of Natural History</source><volume>283</volume>: <fpage>1</fpage>–<lpage>114</lpage>. <ext-link xlink:type="simple" ext-link-type="doi" xlink:href="10.1206/0003-0090(2004)283%3C0001:COTDDO%3E2.0.CO;2">https://doi.org/10.1206/0003-0090(2004)283&lt;0001:COTDDO&gt;2.0.CO;2</ext-link></mixed-citation></ref><ref id="B68"><mixed-citation xmlns:xlink="http://www.w3.org/1999/xlink" xlink:type="simple"><person-group><name name-style="western"><surname>Robinson</surname><given-names>H</given-names></name><name name-style="western"><surname>Vockeroth</surname><given-names>JR</given-names></name></person-group> (<year>1981</year>) <article-title><tp:taxon-name><tp:taxon-name-part taxon-name-part-type="family">Dolichopodidae</tp:taxon-name-part></tp:taxon-name> [Chapter 48].</article-title> In: <person-group><name name-style="western"><surname>McAlpine</surname><given-names>JF</given-names></name><name name-style="western"><surname>Peterson</surname><given-names>BV</given-names></name><name name-style="western"><surname>Shewell</surname><given-names>GE</given-names></name><name name-style="western"><surname>Teskey</surname><given-names>HJ</given-names></name><name name-style="western"><surname>Vockeroth</surname><given-names>JR</given-names></name><name name-style="western"><surname>Wood</surname><given-names>DM</given-names></name></person-group> (<role>Eds</role>) <issue-title>Manual of Nearctic Diptera (Vol. 1).</issue-title><source>Agriculture Canada Monograph</source><volume>27</volume>: <fpage>625</fpage>–<lpage>639</lpage>.</mixed-citation></ref></ref-list></tp:taxon-treatment>
