# Supplementary material for: The Dolichopodidae (Diptera) of Montserrat, West Indies
Source: Zookeys. 2020 Sep 9;966:57–151. doi: 10.3897/zookeys.966.55192 (PMC7494662; doi:10.3897/zookeys.966.55192)
Supplement: XML Treatment for Plagioneurus univittatus [file zookeys.966.55192-treatment57.xml]

<!DOCTYPE tp:taxon-treatment
  PUBLIC "-//TaxonX//DTD Taxonomic Treatment Publishing DTD v0 20100105//EN" "tax-treatment-NSO.dtd">
<tp:taxon-treatment xmlns:tp="http://www.plazi.org/taxpub"><tp:treatment-meta><kwd-group><label>Taxon classification</label><kwd><named-content xmlns:xlink="http://www.w3.org/1999/xlink" content-type="kingdom">Animalia</named-content></kwd><kwd><named-content xmlns:xlink="http://www.w3.org/1999/xlink" content-type="order">Diptera</named-content></kwd><kwd><named-content xmlns:xlink="http://www.w3.org/1999/xlink" content-type="family">Dolichopodidae</named-content></kwd></kwd-group><mixed-citation publication-type="journal"><person-group><name><surname>Runyon</surname><given-names>Justin B.</given-names></name></person-group><article-title>The <tp:taxon-name><tp:taxon-name-part taxon-name-part-type="family">Dolichopodidae</tp:taxon-name-part></tp:taxon-name> (<tp:taxon-name><tp:taxon-name-part taxon-name-part-type="order">Diptera</tp:taxon-name-part></tp:taxon-name>) of Montserrat, West Indies</article-title><source>Zookeys</source><day>09</day><month>9</month><year>2020</year><volume>966</volume><fpage>57</fpage><lpage>151</lpage><pub-id pub-id-type="doi">10.3897/zookeys.966.55192</pub-id></mixed-citation></tp:treatment-meta><tp:nomenclature><tp:taxon-name><object-id xmlns:xlink="http://www.w3.org/1999/xlink" content-type="arpha" xlink:type="simple">894DC197-FFD7-561E-8884-3EB7DA076B21</object-id>
                <tp:taxon-name-part taxon-name-part-type="genus" reg="Plagioneurus">Plagioneurus</tp:taxon-name-part>
                <tp:taxon-name-part taxon-name-part-type="species" reg="univittatus">univittatus</tp:taxon-name-part>
              </tp:taxon-name><tp:taxon-authority>Loew</tp:taxon-authority><tp:nomenclature-citation-list><tp:nomenclature-citation><tp:taxon-name>
                    <tp:taxon-name-part taxon-name-part-type="genus" reg="Plagioneurus">Plagioneurus</tp:taxon-name-part> <tp:taxon-name-part taxon-name-part-type="species" reg="univittatus">univittatus</tp:taxon-name-part></tp:taxon-name><comment>Loew, 1857: 43.</comment></tp:nomenclature-citation></tp:nomenclature-citation-list></tp:nomenclature><tp:treatment-sec sec-type="material" id="SECID0E1EAM"><title>Material examined.</title><p><bold>Dominica</bold>: 1 ♂, Springfield Estate, yellow pans, 1–3 June 2011, M.A. &amp; L.L. Ivie; 1 ♀, same as previous, Malaise trap, 29 May–11 June 2011. <bold>Montserrat</bold>: 1 ♂, Woodlands, Riverside House, 8–10 January 2002, yellow pan traps, K. Marske &amp; K. Puliafico; 1 ♀, Sweetwater Ghaut, 1 August 2005, yellow pan traps, V.G. Martinson (<named-content xmlns:xlink="http://www.w3.org/1999/xlink" content-type="dwc:institutional_code" xlink:type="simple">MTEC</named-content>, <named-content xmlns:xlink="http://www.w3.org/1999/xlink" content-type="dwc:institutional_code" xlink:type="simple">USNM</named-content>).</p></tp:treatment-sec><tp:treatment-sec sec-type="distribution" id="SECID0EOFAM"><title>Distribution.</title><p>Widely distributed in the New World and reported from the eastern Nearctic, Central America, South America, and the West Indies (<xref ref-type="bibr" rid="B63">Robinson 1964</xref>; <xref ref-type="bibr" rid="B57">Pollet et al. 2004</xref>).</p></tp:treatment-sec><ref-list><ref id="B63"><mixed-citation xmlns:xlink="http://www.w3.org/1999/xlink" xlink:type="simple"><person-group><name name-style="western"><surname>Robinson</surname><given-names>H</given-names></name></person-group> (<year>1964</year>) <article-title>A synopsis of the <tp:taxon-name><tp:taxon-name-part taxon-name-part-type="family">Dolichopodidae</tp:taxon-name-part></tp:taxon-name> (<tp:taxon-name><tp:taxon-name-part taxon-name-part-type="order">Diptera</tp:taxon-name-part></tp:taxon-name>) of the southeastern United States and adjacent regions.</article-title><source>Miscellaneous Publications of the Entomological Society of America</source><volume>4</volume>: <fpage>105</fpage>–<lpage>192</lpage>.</mixed-citation></ref><ref id="B57"><mixed-citation xmlns:xlink="http://www.w3.org/1999/xlink" xlink:type="simple"><person-group><name name-style="western"><surname>Pollet</surname><given-names>MA</given-names></name><name name-style="western"><surname>Brooks</surname><given-names>SE</given-names></name><name name-style="western"><surname>Cumming</surname><given-names>JM</given-names></name></person-group> (<year>2004</year>) <article-title>Catalog of the <tp:taxon-name><tp:taxon-name-part taxon-name-part-type="family">Dolichopodidae</tp:taxon-name-part></tp:taxon-name> (<tp:taxon-name><tp:taxon-name-part taxon-name-part-type="order">Diptera</tp:taxon-name-part></tp:taxon-name>) of America north of Mexico.</article-title><source>Bulletin of the American Museum of Natural History</source><volume>283</volume>: <fpage>1</fpage>–<lpage>114</lpage>. <ext-link xlink:type="simple" ext-link-type="doi" xlink:href="10.1206/0003-0090(2004)283%3C0001:COTDDO%3E2.0.CO;2">https://doi.org/10.1206/0003-0090(2004)283&lt;0001:COTDDO&gt;2.0.CO;2</ext-link></mixed-citation></ref></ref-list></tp:taxon-treatment>
