# Supplementary material for: The Dolichopodidae (Diptera) of Montserrat, West Indies
Source: Zookeys. 2020 Sep 9;966:57–151. doi: 10.3897/zookeys.966.55192 (PMC7494662; doi:10.3897/zookeys.966.55192)
Supplement: XML Treatment for Sympycnus pentachaetus [file zookeys.966.55192-treatment59.xml]

<!DOCTYPE tp:taxon-treatment
  PUBLIC "-//TaxonX//DTD Taxonomic Treatment Publishing DTD v0 20100105//EN" "tax-treatment-NSO.dtd">
<tp:taxon-treatment xmlns:tp="http://www.plazi.org/taxpub"><tp:treatment-meta><kwd-group><label>Taxon classification</label><kwd><named-content xmlns:xlink="http://www.w3.org/1999/xlink" content-type="kingdom">Animalia</named-content></kwd><kwd><named-content xmlns:xlink="http://www.w3.org/1999/xlink" content-type="order">Diptera</named-content></kwd><kwd><named-content xmlns:xlink="http://www.w3.org/1999/xlink" content-type="family">Dolichopodidae</named-content></kwd></kwd-group><mixed-citation publication-type="journal"><person-group><name><surname>Runyon</surname><given-names>Justin B.</given-names></name></person-group><article-title>The <tp:taxon-name><tp:taxon-name-part taxon-name-part-type="family">Dolichopodidae</tp:taxon-name-part></tp:taxon-name> (<tp:taxon-name><tp:taxon-name-part taxon-name-part-type="order">Diptera</tp:taxon-name-part></tp:taxon-name>) of Montserrat, West Indies</article-title><source>Zookeys</source><day>09</day><month>9</month><year>2020</year><volume>966</volume><fpage>57</fpage><lpage>151</lpage><pub-id pub-id-type="doi">10.3897/zookeys.966.55192</pub-id></mixed-citation></tp:treatment-meta><tp:nomenclature><tp:taxon-name><object-id xmlns:xlink="http://www.w3.org/1999/xlink" content-type="arpha" xlink:type="simple">970F9EFC-C238-5B6C-80E2-602C3A6BB21F</object-id>
                <tp:taxon-name-part taxon-name-part-type="genus" reg="Sympycnus">Sympycnus</tp:taxon-name-part>
                <tp:taxon-name-part taxon-name-part-type="species" reg="pentachaetus">pentachaetus</tp:taxon-name-part>
              </tp:taxon-name><tp:taxon-authority>Robinson</tp:taxon-authority><tp:nomenclature-citation-list><tp:nomenclature-citation><tp:taxon-name>
                    <tp:taxon-name-part taxon-name-part-type="genus" reg="Sympycnus">Sympycnus</tp:taxon-name-part> <tp:taxon-name-part taxon-name-part-type="species" reg="pentachaetus">pentachaetus</tp:taxon-name-part></tp:taxon-name><comment>Robinson, 1975: 106.</comment></tp:nomenclature-citation></tp:nomenclature-citation-list></tp:nomenclature><tp:treatment-sec sec-type="material" id="SECID0EPTAM"><title>Material examined.</title><p><bold>Dominica</bold>: 1 ♂, 3 ♀, St. David Parish, ca. 1 km NE Ponte Casse, Waitukubuli National Trail, 15.381490N, 61.340138W, Malaise trap, 31 May–5 June 2011. <bold>Montserrat</bold>: 1 ♀, Jack Boy Hill (top), 480 m, <named-content xmlns:xlink="http://www.w3.org/1999/xlink" content-type="dwc:verbatimCoordinates" xlink:type="simple"><named-content content-type="geo-json" specific-use="{&#34;type&#34;:&#34;Point&#34;,&#34;coordinates&#34;:[-62.181433,16.763283]}" id="NCID0E3TAM" xlink:type="simple">16°45.797'N, 62°10.886'W</named-content></named-content>, 25 June 2017, J.B. Runyon; 3 ♂, 3 ♀, Big River, 450 m, <named-content xmlns:xlink="http://www.w3.org/1999/xlink" content-type="dwc:verbatimCoordinates" xlink:type="simple"><named-content content-type="geo-json" specific-use="{&#34;type&#34;:&#34;Point&#34;,&#34;coordinates&#34;:[-62.186233,16.761500]}" id="NCID0EEUAM" xlink:type="simple">16°45.690'N, 62°11.174'W</named-content></named-content>, 28 June 2017, J.B. Runyon; 1 ♂, Bottomless Ghaut, 400 m, <named-content xmlns:xlink="http://www.w3.org/1999/xlink" content-type="dwc:verbatimCoordinates" xlink:type="simple"><named-content content-type="geo-json" specific-use="{&#34;type&#34;:&#34;Point&#34;,&#34;coordinates&#34;:[-62.191617,16.766567]}" id="NCID0EMUAM" xlink:type="simple">16°45.994'N, 62°11.497'W</named-content></named-content>, 28 June 2017, J.B. Runyon (<named-content xmlns:xlink="http://www.w3.org/1999/xlink" content-type="dwc:institutional_code" xlink:type="simple">MTEC</named-content>, <named-content xmlns:xlink="http://www.w3.org/1999/xlink" content-type="dwc:institutional_code" xlink:type="simple">USNM</named-content>).</p></tp:treatment-sec><tp:treatment-sec sec-type="distribution" id="SECID0E2UAM"><title>Distribution.</title><p>Dominica, Montserrat.</p></tp:treatment-sec><tp:treatment-sec sec-type="remarks" id="SECID0EAVAM"><title>Remarks.</title><p><italic><tp:taxon-name><tp:taxon-name-part taxon-name-part-type="genus" reg="Sympycnus">Sympycnus</tp:taxon-name-part> <tp:taxon-name-part taxon-name-part-type="species" reg="pentachaetus">pentachaetus</tp:taxon-name-part></tp:taxon-name></italic> adults were collected by sweeping shaded moist ground and streamside rocks in higher elevation mesic forests but at lower elevations than <italic><tp:taxon-name><tp:taxon-name-part taxon-name-part-type="genus" reg="Sympycnus">S.</tp:taxon-name-part> <tp:taxon-name-part taxon-name-part-type="species" reg="montserratensis">montserratensis</tp:taxon-name-part></tp:taxon-name></italic>.</p></tp:treatment-sec></tp:taxon-treatment>
