# Supplementary material for: The Dolichopodidae (Diptera) of Montserrat, West Indies
Source: Zookeys. 2020 Sep 9;966:57–151. doi: 10.3897/zookeys.966.55192 (PMC7494662; doi:10.3897/zookeys.966.55192)
Supplement: XML Treatment for Paraclius [file zookeys.966.55192-treatment61.xml]

<!DOCTYPE tp:taxon-treatment
  PUBLIC "-//TaxonX//DTD Taxonomic Treatment Publishing DTD v0 20100105//EN" "tax-treatment-NSO.dtd">
<tp:taxon-treatment xmlns:tp="http://www.plazi.org/taxpub"><tp:treatment-meta><kwd-group><label>Taxon classification</label><kwd><named-content xmlns:xlink="http://www.w3.org/1999/xlink" content-type="kingdom">Animalia</named-content></kwd><kwd><named-content xmlns:xlink="http://www.w3.org/1999/xlink" content-type="order">Diptera</named-content></kwd><kwd><named-content xmlns:xlink="http://www.w3.org/1999/xlink" content-type="family">Dolichopodidae</named-content></kwd></kwd-group><mixed-citation publication-type="journal"><person-group><name><surname>Runyon</surname><given-names>Justin B.</given-names></name></person-group><article-title>The <tp:taxon-name><tp:taxon-name-part taxon-name-part-type="family">Dolichopodidae</tp:taxon-name-part></tp:taxon-name> (<tp:taxon-name><tp:taxon-name-part taxon-name-part-type="order">Diptera</tp:taxon-name-part></tp:taxon-name>) of Montserrat, West Indies</article-title><source>Zookeys</source><day>09</day><month>9</month><year>2020</year><volume>966</volume><fpage>57</fpage><lpage>151</lpage><pub-id pub-id-type="doi">10.3897/zookeys.966.55192</pub-id></mixed-citation></tp:treatment-meta><tp:nomenclature><tp:taxon-name><object-id xmlns:xlink="http://www.w3.org/1999/xlink" content-type="arpha" xlink:type="simple">569B8508-855C-518D-B19F-B7813498C6A8</object-id>
                <tp:taxon-name-part taxon-name-part-type="genus" reg="Paraclius">Paraclius</tp:taxon-name-part>
              </tp:taxon-name><tp:taxon-authority>unidentified species</tp:taxon-authority></tp:nomenclature><tp:treatment-sec sec-type="material" id="SECID0EX2AM"><title>Material examined.</title><p><bold>Montserrat</bold>: 1 ♀, Woodlands, Riverside House, 8–10 January 2002, yellow pan traps, K. Marske &amp; K. Puliafico (<named-content xmlns:xlink="http://www.w3.org/1999/xlink" content-type="dwc:institutional_code" xlink:type="simple">MTEC</named-content>).</p></tp:treatment-sec><tp:treatment-sec sec-type="remarks" id="SECID0EE3AM"><title>Remarks.</title><p>The female specimen differs from those of <italic><tp:taxon-name><tp:taxon-name-part taxon-name-part-type="genus" reg="Paraclius">P.</tp:taxon-name-part> <tp:taxon-name-part taxon-name-part-type="species" reg="megalocerus">megalocerus</tp:taxon-name-part></tp:taxon-name></italic> in having the pleuron and abdominal tergites metallic green or blue. This species seems most similar to males of <italic><tp:taxon-name><tp:taxon-name-part taxon-name-part-type="genus" reg="Paraclius">P.</tp:taxon-name-part> <tp:taxon-name-part taxon-name-part-type="species" reg="pavo">pavo</tp:taxon-name-part></tp:taxon-name></italic> (Aldrich) from St. Vincent (the female is unknown) but cannot be confidently assigned to species.</p></tp:treatment-sec></tp:taxon-treatment>
