# Supplementary material for: The Dolichopodidae (Diptera) of Montserrat, West Indies
Source: Zookeys. 2020 Sep 9;966:57–151. doi: 10.3897/zookeys.966.55192 (PMC7494662; doi:10.3897/zookeys.966.55192)
Supplement: XML Treatment for Thinophilus ochrifacies [file zookeys.966.55192-treatment64.xml]

<!DOCTYPE tp:taxon-treatment
  PUBLIC "-//TaxonX//DTD Taxonomic Treatment Publishing DTD v0 20100105//EN" "tax-treatment-NSO.dtd">
<tp:taxon-treatment xmlns:tp="http://www.plazi.org/taxpub"><tp:treatment-meta><kwd-group><label>Taxon classification</label><kwd><named-content xmlns:xlink="http://www.w3.org/1999/xlink" content-type="kingdom">Animalia</named-content></kwd><kwd><named-content xmlns:xlink="http://www.w3.org/1999/xlink" content-type="order">Diptera</named-content></kwd><kwd><named-content xmlns:xlink="http://www.w3.org/1999/xlink" content-type="family">Dolichopodidae</named-content></kwd></kwd-group><mixed-citation publication-type="journal"><person-group><name><surname>Runyon</surname><given-names>Justin B.</given-names></name></person-group><article-title>The <tp:taxon-name><tp:taxon-name-part taxon-name-part-type="family">Dolichopodidae</tp:taxon-name-part></tp:taxon-name> (<tp:taxon-name><tp:taxon-name-part taxon-name-part-type="order">Diptera</tp:taxon-name-part></tp:taxon-name>) of Montserrat, West Indies</article-title><source>Zookeys</source><day>09</day><month>9</month><year>2020</year><volume>966</volume><fpage>57</fpage><lpage>151</lpage><pub-id pub-id-type="doi">10.3897/zookeys.966.55192</pub-id></mixed-citation></tp:treatment-meta><tp:nomenclature><tp:taxon-name><object-id xmlns:xlink="http://www.w3.org/1999/xlink" content-type="arpha" xlink:type="simple">4187C81E-EF3F-5B0B-A412-DA9ABA8D7430</object-id>
                <tp:taxon-name-part taxon-name-part-type="genus" reg="Thinophilus">Thinophilus</tp:taxon-name-part>
                <tp:taxon-name-part taxon-name-part-type="species" reg="ochrifacies">ochrifacies</tp:taxon-name-part>
              </tp:taxon-name><tp:taxon-authority>Van Duzee</tp:taxon-authority><tp:nomenclature-citation-list><tp:nomenclature-citation><tp:taxon-name>
                    <tp:taxon-name-part taxon-name-part-type="genus" reg="Thinophilus">Thinophilus</tp:taxon-name-part> <tp:taxon-name-part taxon-name-part-type="species" reg="ochrifacies">ochrifacies</tp:taxon-name-part></tp:taxon-name><comment>Van Duzee, 1924a: 101.</comment></tp:nomenclature-citation></tp:nomenclature-citation-list></tp:nomenclature><tp:treatment-sec sec-type="material" id="SECID0EAGBM"><title>Material examined.</title><p><bold>Anguilla</bold>: 2 ♀, Sombrero, <named-content xmlns:xlink="http://www.w3.org/1999/xlink" content-type="dwc:verbatimCoordinates" xlink:type="simple"><named-content content-type="geo-json" specific-use="{&#34;type&#34;:&#34;Point&#34;,&#34;coordinates&#34;:[-63.427167,18.586167]}" id="NCID0ELGBM" xlink:type="simple">18°35.17'N, 63°25.63'W</named-content></named-content>, small freshwater pool, 12–13 November 1999, M.A. Ivie &amp; J.B. Runyon. <bold>Montserrat</bold>: 4 ♂, 1 ♀, Fox’s Bay Beach, <named-content xmlns:xlink="http://www.w3.org/1999/xlink" content-type="dwc:verbatimCoordinates" xlink:type="simple"><named-content content-type="geo-json" specific-use="{&#34;type&#34;:&#34;Point&#34;,&#34;coordinates&#34;:[-62.236167,16.726500]}" id="NCID0EVGBM" xlink:type="simple">16°43.59'N, 62°14.17'W</named-content></named-content>, 23 June 2017, J.B. Runyon. <bold>St. Kitts</bold>: 1 ♂, South Frigate Bay, <named-content xmlns:xlink="http://www.w3.org/1999/xlink" content-type="dwc:verbatimCoordinates" xlink:type="simple"><named-content content-type="geo-json" specific-use="{&#34;type&#34;:&#34;Point&#34;,&#34;coordinates&#34;:[-62.686683,17.281150]}" id="NCID0E6GBM" xlink:type="simple">17°16.869'N, 62°41.201'W</named-content></named-content>, 24 May 2017, J.B. Runyon. <bold>St. Lucia</bold>: 7 ♂, 6 ♀, Savannes, Mangrove Reserve, 0–5 m, <named-content xmlns:xlink="http://www.w3.org/1999/xlink" content-type="dwc:verbatimCoordinates" xlink:type="simple"><named-content content-type="geo-json" specific-use="{&#34;type&#34;:&#34;Point&#34;,&#34;coordinates&#34;:[-60.914667,13.766167]}" id="NCID0EJHBM" xlink:type="simple">13°45.97'N, 60°54.88'W</named-content></named-content>, 3 May 2009, J.B. Runyon; 4 ♂, 3 ♀, Fond Bay at beach, 0–5 m, <named-content xmlns:xlink="http://www.w3.org/1999/xlink" content-type="dwc:verbatimCoordinates" xlink:type="simple"><named-content content-type="geo-json" specific-use="{&#34;type&#34;:&#34;Point&#34;,&#34;coordinates&#34;:[-60.894167,13.831500]}" id="NCID0ERHBM" xlink:type="simple">13°49.89'N, 60°53.65'W</named-content></named-content>, 8 May 2009, J.B. Runyon (<named-content xmlns:xlink="http://www.w3.org/1999/xlink" content-type="dwc:institutional_code" xlink:type="simple">MTEC</named-content>, <named-content xmlns:xlink="http://www.w3.org/1999/xlink" content-type="dwc:institutional_code" xlink:type="simple">USNM</named-content>).</p></tp:treatment-sec><tp:treatment-sec sec-type="distribution" id="SECID0EAIBM"><title>Distribution.</title><p>Nova Scotia, Canada south to Mexico and the West Indies (<xref ref-type="bibr" rid="B67">Robinson 1975</xref>).</p></tp:treatment-sec><tp:treatment-sec sec-type="remarks" id="SECID0EKIBM"><title>Remarks.</title><p>This species is restricted to coastal areas. Adults were found in Montserrat on open mud at edges of a drying freshwater pool at the back of Fox’s Bay Beach.</p></tp:treatment-sec><ref-list><ref id="B67"><mixed-citation xmlns:xlink="http://www.w3.org/1999/xlink" xlink:type="simple"><person-group><name name-style="western"><surname>Robinson</surname><given-names>H</given-names></name></person-group> (<year>1975</year>) <article-title>Bredin-Archbold-Smithsonian Biological Survey of Dominica, the family <tp:taxon-name><tp:taxon-name-part taxon-name-part-type="family">Dolichopodidae</tp:taxon-name-part></tp:taxon-name> with some related Antillean and Panamanian species (<tp:taxon-name><tp:taxon-name-part taxon-name-part-type="order">Diptera</tp:taxon-name-part></tp:taxon-name>).</article-title><source>Smithsonian Contributions to Zoology</source><volume>185</volume>: <fpage>1</fpage>–<lpage>141</lpage>. <ext-link xlink:type="simple" ext-link-type="doi" xlink:href="10.5479/si.00810282.185">https://doi.org/10.5479/si.00810282.185</ext-link></mixed-citation></ref></ref-list></tp:taxon-treatment>
